# Supplementary material for: N-(Biphenyl-4-ylcarbon­yl)-N′-(2-pyridylmeth­yl)thio­urea
Source: Acta Crystallogr Sect E Struct Rep Online. 2008 Jan 4;64(Pt 2):o360. doi: 10.1107/S1600536807067499 (PMC2960299; doi:10.1107/S1600536807067499)
Supplement: Supplementary file 1 [file e-64-0o360-sup1.cif]

##############################################################################
###                                                                        ###
###        Electronic paper (Acta Crystallographica Section E)             ###
###                                                                        ###
##############################################################################
#                                                                            #
# This CIF contains the data in a paper accepted for publication in Acta     #
# Crystallographica Section E. It conforms to the requirements of Notes      #
# for Authors for Section E, and has been peer reviewed under the auspices   #
# of the IUCr Commission on Journals.                                        #
#                                                                            #
# Full details of the Crystallographic Information File format               #
# are given in the paper "The Crystallographic Information File (CIF):       #
# a New Standard Archive File for Crystallography" by S. R. Hall, F. H.      #
# Allen and I. D. Brown [Acta Cryst. (1991), A47, 655-685].                  #
#                                                                            #
# The current version of the core CIF dictionary is obtainable from          #
# ftp://ftp.iucr.org/pub/cif_core.dic. The current version number is 2.1.    #
#                                                                            #
# Software is freely available for graphical display of the structure(s) in  #
# this CIF.  For information consult the CIF home page http://www.iucr.org/  #
# cif/home.html                                                              #
#                                                                            #
##############################################################################
                                             
data_global
_audit_creation_method     'form.cif (version 2.0)'
_journal_data_validation_number     ?
_journal_date_recd_electronic     2007-11-29
_journal_date_accepted     2007-12-18
_journal_name_full     'Acta Crystallographica, Section E'
_journal_year     2008
_journal_volume     64
_journal_issue      2
_journal_page_first     o360
_journal_page_last     o360
_journal_paper_category     QO
_journal_coeditor_code     AT2519
_publ_contact_author_name     'Yousuf, S.'
_publ_contact_author_address
;
      H.E.J. Research Institute of Chemistry
      University of Karachi
      75270 Karachi, Pakistan
;
_publ_contact_author_email     sammer_yousuf@yahoo.com
_publ_contact_author_fax     '+92-214819018'
_publ_contact_author_phone     '+92-214824924'
_publ_section_title
;
<i>N</i>-(Biphenyl-4-ylcarbonyl)-<i>N</i>'-(2-pyridylmethyl)thiourea
;
loop_
    _publ_author_name
    _publ_author_footnote
    _publ_author_address
    'Yamin, Bohari M. ' ?
;     School of Chemical Sciences and Food Technology
      Universiti  Kebangsaan Malaysia
      UKM 43600 Bangi Selangor
      Malaysia
;
    'Deris, Hidayah' ?
;     School of Chemical Sciences and Food Technology
      Universiti  Kebangsaan Malaysia
      UKM 43600 Bangi Selangor
      Malaysia
;
    'Malik, Zaw Myint' ?
;     School of Chemical Sciences and Food Technology
      Universiti  Kebangsaan Malaysia
      UKM 43600 Bangi Selangor
      Malaysia
;
    'Yousuf, Sammer' ?
;      HEJ Research Institute of Chemistry
       University of Karachi
       Karachi 75270
       Pakistan
;
data_I
_audit_creation_method     SHELXL-97
_chemical_name_systematic
;
<i>N</i>-(Biphenyl-4-ylcarbonyl)-<i>N</i>'-(2-pyridylmethyl)thiourea
;
_chemical_name_common     ?
_chemical_formula_moiety     'C20 H17 N3 O S'
_chemical_formula_sum     'C20 H17 N3 O S'
_chemical_formula_iupac     'C20 H17 N3 O S'
_chemical_formula_weight     347.43
_chemical_melting_point     ?
_symmetry_cell_setting     triclinic
_symmetry_space_group_name_H-M     'P -1'
_symmetry_space_group_name_Hall     '-P 1'
loop_
    _symmetry_equiv_pos_as_xyz
    'x, y, z'
    '-x, -y, -z'
_cell_length_a     7.467(2)
_cell_length_b     9.364(2)
_cell_length_c     13.184(3)
_cell_angle_alpha     101.529(5)
_cell_angle_beta     99.113(4)
_cell_angle_gamma     101.543(5)
_cell_volume     865.9(4)
_cell_formula_units_Z     2
_cell_measurement_reflns_used     3740
_cell_measurement_theta_min     1.6
_cell_measurement_theta_max     25.0
_cell_measurement_temperature     273(2)
_exptl_crystal_description     block
_exptl_crystal_colour     colourless
_exptl_crystal_size_max     0.45
_exptl_crystal_size_mid     0.37
_exptl_crystal_size_min     0.18
_exptl_crystal_density_diffrn     1.333
_exptl_crystal_density_meas     ?
_exptl_crystal_density_method     'not measured'
_exptl_crystal_F_000     364
_exptl_absorpt_coefficient_mu     0.200
_exptl_absorpt_correction_type     multi-scan
_exptl_absorpt_process_details     '(SADABS; Bruker, 2000)'
_exptl_absorpt_correction_T_min     0.915
_exptl_absorpt_correction_T_max     0.965
_exptl_special_details
;
;
_diffrn_ambient_temperature     273(2)
_diffrn_radiation_type     MoK\a
_diffrn_radiation_wavelength     0.71073
_diffrn_radiation_source     'fine-focus sealed tube'
_diffrn_radiation_monochromator     graphite
_diffrn_measurement_device_type
;
Bruker SMART APEX CCD area-detector
;
_diffrn_measurement_method     \w
_diffrn_detector_area_resol_mean     83.66
_diffrn_reflns_number     8243
_diffrn_reflns_av_R_equivalents     0.0185
_diffrn_reflns_av_sigmaI/netI     0.0205
_diffrn_reflns_theta_min     1.6
_diffrn_reflns_theta_max     25.0
_diffrn_reflns_theta_full     25.0
_diffrn_measured_fraction_theta_max     0.99
_diffrn_measured_fraction_theta_full     0.99
_diffrn_reflns_limit_h_min     -8
_diffrn_reflns_limit_h_max     8
_diffrn_reflns_limit_k_min     -11
_diffrn_reflns_limit_k_max     11
_diffrn_reflns_limit_l_min     -15
_diffrn_reflns_limit_l_max     15
_diffrn_standards_number     0
_diffrn_standards_interval_count     0
_diffrn_standards_interval_time     0
_diffrn_standards_decay_%     0
_refine_special_details
;
 Refinement of F^2^ against ALL reflections.  The weighted R-factor wR and
 goodness of fit S are based on F^2^, conventional R-factors R are based
 on F, with F set to zero for negative F^2^. The threshold expression of
 F^2^ > 2sigma(F^2^) is used only for calculating R-factors(gt) etc. and is
 not relevant to the choice of reflections for refinement.  R-factors based
 on F^2^ are statistically about twice as large as those based on F, and R-
 factors based on ALL data will be even larger.
;
_reflns_number_total     3036
_reflns_number_gt     2561
_reflns_threshold_expression     I>2\s(I)
_refine_ls_structure_factor_coef     Fsqd
_refine_ls_matrix_type     full
_refine_ls_R_factor_all     0.045
_refine_ls_R_factor_gt     0.037
_refine_ls_wR_factor_gt     0.097
_refine_ls_wR_factor_ref     0.101
_refine_ls_goodness_of_fit_ref     1.05
_refine_ls_restrained_S_all     1.05
_refine_ls_number_reflns     3036
_refine_ls_number_parameters     226
_refine_ls_number_restraints     0
_refine_ls_hydrogen_treatment     constr
_refine_ls_weighting_scheme     calc
_refine_ls_weighting_details
         'calc w=1/[\s^2^(Fo^2^)+(0.0535P)^2^+0.1413P] where P=(Fo^2^+2Fc^2^)/3'
_atom_sites_solution_hydrogens     geom
_atom_sites_solution_primary     direct
_atom_sites_solution_secondary     difmap
_refine_ls_shift/su_max     0.000
_refine_ls_shift/su_mean     0.000
_refine_diff_density_max     0.20
_refine_diff_density_min     -0.19
_refine_ls_extinction_method     none
_refine_ls_extinction_coef     ?
loop_
    _atom_type_symbol
    _atom_type_description
    _atom_type_scat_dispersion_real
    _atom_type_scat_dispersion_imag
    _atom_type_scat_source
    'C' 'C' 0.0033 0.0016
                         'International Tables Vol C Tables 4.2.6.8 and 6.1.1.4'
    'H' 'H' 0.0000 0.0000
                         'International Tables Vol C Tables 4.2.6.8 and 6.1.1.4'
    'N' 'N' 0.0061 0.0033
                         'International Tables Vol C Tables 4.2.6.8 and 6.1.1.4'
    'O' 'O' 0.0106 0.0060
                         'International Tables Vol C Tables 4.2.6.8 and 6.1.1.4'
    'S' 'S' 0.1246 0.1234
                         'International Tables Vol C Tables 4.2.6.8 and 6.1.1.4'
_computing_data_collection     'SMART (Bruker, 2000)'
_computing_cell_refinement     'SAINT (Bruker, 2000)'
_computing_data_reduction     'SAINT (Bruker, 2000)'
_computing_structure_solution     'SHELXS97 (Sheldrick, 1997a)'
_computing_structure_refinement     'SHELXL97 (Sheldrick, 1997a)'
_computing_molecular_graphics     'SHELXTL (Sheldrick, 1997b)'
_computing_publication_material
;
SHELXTL (Sheldrick, 1997b), PARST (Nardelli, 1995) and PLATON
(Spek, 2003)
;
loop_
    _atom_site_type_symbol
    _atom_site_label
    _atom_site_fract_x
    _atom_site_fract_y
    _atom_site_fract_z
    _atom_site_U_iso_or_equiv
    _atom_site_adp_type
    _atom_site_calc_flag
    _atom_site_refinement_flags
    _atom_site_occupancy
    _atom_site_disorder_assembly
    _atom_site_disorder_group
    S S1 0.04886(8) 0.78345(5) 1.01142(3) 0.06855(19) Uani d . 1 . .
    O O1 0.0915(2) 0.84641(13) 0.68251(9) 0.0672(4) Uani d . 1 . .
    N N1 0.1098(2) 0.91996(14) 0.85943(10) 0.0523(4) Uani d . 1 . .
    H H1 0.1330 0.9985 0.9106 0.063 Uiso calc R 1 . .
    N N2 0.00553(19) 0.66245(13) 0.80744(10) 0.0481(3) Uani d . 1 . .
    H H2 0.0145 0.6723 0.7448 0.058 Uiso calc R 1 . .
    N N3 -0.09400(19) 0.44728(14) 0.63072(10) 0.0488(3) Uani d . 1 . .
    C C1 0.3283(3) 1.20743(18) 0.85384(13) 0.0578(4) Uani d . 1 . .
    H H1A 0.3503 1.1786 0.9173 0.069 Uiso calc R 1 . .
    C C2 0.4042(3) 1.35237(19) 0.84981(13) 0.0570(4) Uani d . 1 . .
    H H2A 0.4774 1.4198 0.9109 0.068 Uiso calc R 1 . .
    C C3 0.3741(2) 1.40021(17) 0.75677(12) 0.0477(4) Uani d . 1 . .
    C C4 0.2679(2) 1.29480(18) 0.66663(13) 0.0500(4) Uani d . 1 . .
    H H4 0.2473 1.3231 0.6029 0.060 Uiso calc R 1 . .
    C C5 0.1927(2) 1.14970(18) 0.66996(12) 0.0497(4) Uani d . 1 . .
    H H5 0.1232 1.0811 0.6084 0.060 Uiso calc R 1 . .
    C C6 0.2193(2) 1.10431(17) 0.76401(12) 0.0476(4) Uani d . 1 . .
    C C7 0.4562(2) 1.55747(18) 0.75548(13) 0.0515(4) Uani d . 1 . .
    C C8 0.4688(3) 1.6749(2) 0.84207(15) 0.0643(5) Uani d . 1 . .
    H H8 0.4199 1.6550 0.8998 0.077 Uiso calc R 1 . .
    C C9 0.5536(3) 1.8209(2) 0.84273(18) 0.0762(6) Uani d . 1 . .
    H H9 0.5616 1.8986 0.9009 0.091 Uiso calc R 1 . .
    C C10 0.6255(3) 1.8512(2) 0.7583(2) 0.0830(7) Uani d . 1 . .
    H H10 0.6842 1.9491 0.7595 0.100 Uiso calc R 1 . .
    C C11 0.6113(3) 1.7377(2) 0.67184(19) 0.0781(6) Uani d . 1 . .
    H H11 0.6591 1.7591 0.6141 0.094 Uiso calc R 1 . .
    C C12 0.5262(2) 1.5910(2) 0.66975(15) 0.0607(5) Uani d . 1 . .
    H H12 0.5162 1.5147 0.6104 0.073 Uiso calc R 1 . .
    C C13 0.1346(2) 0.94586(17) 0.76308(12) 0.0500(4) Uani d . 1 . .
    C C14 0.0520(2) 0.78342(16) 0.88501(12) 0.0471(4) Uani d . 1 . .
    C C15 -0.0600(3) 0.51329(16) 0.82179(12) 0.0506(4) Uani d . 1 . .
    H H15A -0.1582 0.5129 0.8619 0.061 Uiso calc R 1 . .
    H H15B 0.0418 0.4841 0.8615 0.061 Uiso calc R 1 . .
    C C16 -0.1336(2) 0.40249(16) 0.71635(12) 0.0433(3) Uani d . 1 . .
    C C17 -0.1583(2) 0.34846(18) 0.53719(13) 0.0531(4) Uani d . 1 . .
    H H17 -0.1312 0.3784 0.4771 0.064 Uiso calc R 1 . .
    C C18 -0.2621(2) 0.20551(18) 0.52501(13) 0.0556(4) Uani d . 1 . .
    H H18 -0.3042 0.1403 0.4584 0.067 Uiso calc R 1 . .
    C C19 -0.3025(2) 0.16096(18) 0.61372(14) 0.0571(4) Uani d . 1 . .
    H H19 -0.3731 0.0648 0.6080 0.069 Uiso calc R 1 . .
    C C20 -0.2370(2) 0.26031(17) 0.71097(13) 0.0504(4) Uani d . 1 . .
    H H20 -0.2619 0.2322 0.7721 0.060 Uiso calc R 1 . .
loop_
    _atom_site_aniso_label
    _atom_site_aniso_U_11
    _atom_site_aniso_U_22
    _atom_site_aniso_U_33
    _atom_site_aniso_U_12
    _atom_site_aniso_U_13
    _atom_site_aniso_U_23
    S1 0.1197(5) 0.0465(3) 0.0393(3) 0.0166(3) 0.0220(2) 0.00870(19)
    O1 0.1052(10) 0.0460(7) 0.0428(6) 0.0006(6) 0.0275(6) 0.0016(5)
    N1 0.0788(9) 0.0363(7) 0.0391(7) 0.0075(6) 0.0201(6) 0.0027(5)
    N2 0.0685(9) 0.0363(7) 0.0378(7) 0.0080(6) 0.0155(6) 0.0060(5)
    N3 0.0621(8) 0.0403(7) 0.0430(7) 0.0081(6) 0.0142(6) 0.0092(6)
    C1 0.0791(12) 0.0500(9) 0.0405(9) 0.0038(8) 0.0147(8) 0.0118(7)
    C2 0.0716(11) 0.0478(9) 0.0434(9) 0.0012(8) 0.0108(8) 0.0064(7)
    C3 0.0480(9) 0.0461(8) 0.0515(9) 0.0119(7) 0.0155(7) 0.0127(7)
    C4 0.0560(9) 0.0520(9) 0.0452(9) 0.0150(8) 0.0118(7) 0.0157(7)
    C5 0.0560(9) 0.0473(9) 0.0431(9) 0.0114(7) 0.0100(7) 0.0055(7)
    C6 0.0575(9) 0.0431(8) 0.0427(8) 0.0099(7) 0.0183(7) 0.0071(7)
    C7 0.0473(9) 0.0477(9) 0.0595(10) 0.0104(7) 0.0059(7) 0.0178(8)
    C8 0.0716(12) 0.0499(10) 0.0671(12) 0.0104(9) 0.0075(9) 0.0141(9)
    C9 0.0860(14) 0.0482(10) 0.0823(15) 0.0106(10) -0.0078(11) 0.0131(10)
    C10 0.0821(14) 0.0581(12) 0.0998(17) -0.0004(10) -0.0113(12) 0.0394(13)
    C11 0.0773(14) 0.0774(14) 0.0834(15) 0.0063(11) 0.0097(11) 0.0457(13)
    C12 0.0610(10) 0.0598(11) 0.0637(11) 0.0116(8) 0.0097(9) 0.0257(9)
    C13 0.0611(10) 0.0440(9) 0.0441(9) 0.0086(7) 0.0191(7) 0.0065(7)
    C14 0.0577(9) 0.0391(8) 0.0437(9) 0.0104(7) 0.0149(7) 0.0063(7)
    C15 0.0687(10) 0.0393(8) 0.0433(9) 0.0096(7) 0.0140(8) 0.0102(7)
    C16 0.0508(9) 0.0384(8) 0.0426(8) 0.0134(7) 0.0130(7) 0.0088(6)
    C17 0.0648(10) 0.0510(9) 0.0412(9) 0.0090(8) 0.0139(7) 0.0084(7)
    C18 0.0629(10) 0.0487(9) 0.0456(9) 0.0049(8) 0.0073(8) 0.0008(7)
    C19 0.0626(10) 0.0407(8) 0.0597(10) -0.0011(8) 0.0114(8) 0.0078(8)
    C20 0.0604(10) 0.0442(9) 0.0476(9) 0.0089(7) 0.0161(7) 0.0133(7)
_geom_special_details
;
 All esds (except the esd in the dihedral angle between two l.s. planes)
 are estimated using the full covariance matrix.  The cell esds are taken
 into account individually in the estimation of esds in distances, angles
 and torsion angles; correlations between esds in cell parameters are only
 used when they are defined by crystal symmetry.  An approximate (isotropic)
 treatment of cell esds is used for estimating esds involving l.s. planes.
;
loop_
    _geom_bond_atom_site_label_1
    _geom_bond_atom_site_label_2
    _geom_bond_site_symmetry_2
    _geom_bond_distance
    _geom_bond_publ_flag
    S1 C14 . 1.6703(16) ?
    O1 C13 . 1.2147(18) ?
    N1 C13 . 1.3735(19) ?
    N1 C14 . 1.390(2) ?
    N1 H1 . 0.8600 ?
    N2 C14 . 1.3102(19) ?
    N2 C15 . 1.4449(19) ?
    N2 H2 . 0.8600 ?
    N3 C16 . 1.3351(19) ?
    N3 C17 . 1.336(2) ?
    C1 C2 . 1.377(2) ?
    C1 C6 . 1.386(2) ?
    C1 H1A . 0.9300 ?
    C2 C3 . 1.389(2) ?
    C2 H2A . 0.9300 ?
    C3 C4 . 1.391(2) ?
    C3 C7 . 1.482(2) ?
    C4 C5 . 1.375(2) ?
    C4 H4 . 0.9300 ?
    C5 C6 . 1.387(2) ?
    C5 H5 . 0.9300 ?
    C6 C13 . 1.489(2) ?
    C7 C12 . 1.383(2) ?
    C7 C8 . 1.394(2) ?
    C8 C9 . 1.385(3) ?
    C8 H8 . 0.9300 ?
    C9 C10 . 1.365(3) ?
    C9 H9 . 0.9300 ?
    C10 C11 . 1.368(3) ?
    C10 H10 . 0.9300 ?
    C11 C12 . 1.386(3) ?
    C11 H11 . 0.9300 ?
    C12 H12 . 0.9300 ?
    C15 C16 . 1.505(2) ?
    C15 H15A . 0.9700 ?
    C15 H15B . 0.9700 ?
    C16 C20 . 1.381(2) ?
    C17 C18 . 1.370(2) ?
    C17 H17 . 0.9300 ?
    C18 C19 . 1.374(2) ?
    C18 H18 . 0.9300 ?
    C19 C20 . 1.375(2) ?
    C19 H19 . 0.9300 ?
    C20 H20 . 0.9300 ?
loop_
    _geom_angle_atom_site_label_1
    _geom_angle_atom_site_label_2
    _geom_angle_atom_site_label_3
    _geom_angle_site_symmetry_1
    _geom_angle_site_symmetry_3
    _geom_angle
    _geom_angle_publ_flag
    C13 N1 C14 . . 128.47(13) ?
    C13 N1 H1 . . 115.8 ?
    C14 N1 H1 . . 115.8 ?
    C14 N2 C15 . . 123.28(13) ?
    C14 N2 H2 . . 118.4 ?
    C15 N2 H2 . . 118.4 ?
    C16 N3 C17 . . 117.48(13) ?
    C2 C1 C6 . . 120.47(15) ?
    C2 C1 H1A . . 119.8 ?
    C6 C1 H1A . . 119.8 ?
    C1 C2 C3 . . 121.59(15) ?
    C1 C2 H2A . . 119.2 ?
    C3 C2 H2A . . 119.2 ?
    C2 C3 C4 . . 117.39(14) ?
    C2 C3 C7 . . 120.20(14) ?
    C4 C3 C7 . . 122.41(14) ?
    C5 C4 C3 . . 121.30(14) ?
    C5 C4 H4 . . 119.4 ?
    C3 C4 H4 . . 119.4 ?
    C4 C5 C6 . . 120.79(15) ?
    C4 C5 H5 . . 119.6 ?
    C6 C5 H5 . . 119.6 ?
    C1 C6 C5 . . 118.42(14) ?
    C1 C6 C13 . . 123.02(14) ?
    C5 C6 C13 . . 118.53(14) ?
    C12 C7 C8 . . 118.43(16) ?
    C12 C7 C3 . . 120.95(16) ?
    C8 C7 C3 . . 120.60(15) ?
    C9 C8 C7 . . 120.47(19) ?
    C9 C8 H8 . . 119.8 ?
    C7 C8 H8 . . 119.8 ?
    C10 C9 C8 . . 120.2(2) ?
    C10 C9 H9 . . 119.9 ?
    C8 C9 H9 . . 119.9 ?
    C9 C10 C11 . . 120.11(19) ?
    C9 C10 H10 . . 119.9 ?
    C11 C10 H10 . . 119.9 ?
    C10 C11 C12 . . 120.4(2) ?
    C10 C11 H11 . . 119.8 ?
    C12 C11 H11 . . 119.8 ?
    C7 C12 C11 . . 120.35(19) ?
    C7 C12 H12 . . 119.8 ?
    C11 C12 H12 . . 119.8 ?
    O1 C13 N1 . . 122.47(14) ?
    O1 C13 C6 . . 122.08(14) ?
    N1 C13 C6 . . 115.45(13) ?
    N2 C14 N1 . . 117.11(13) ?
    N2 C14 S1 . . 124.42(12) ?
    N1 C14 S1 . . 118.47(11) ?
    N2 C15 C16 . . 110.45(12) ?
    N2 C15 H15A . . 109.6 ?
    C16 C15 H15A . . 109.6 ?
    N2 C15 H15B . . 109.6 ?
    C16 C15 H15B . . 109.6 ?
    H15A C15 H15B . . 108.1 ?
    N3 C16 C20 . . 122.55(14) ?
    N3 C16 C15 . . 117.53(13) ?
    C20 C16 C15 . . 119.92(13) ?
    N3 C17 C18 . . 123.61(15) ?
    N3 C17 H17 . . 118.2 ?
    C18 C17 H17 . . 118.2 ?
    C17 C18 C19 . . 118.35(15) ?
    C17 C18 H18 . . 120.8 ?
    C19 C18 H18 . . 120.8 ?
    C18 C19 C20 . . 119.16(15) ?
    C18 C19 H19 . . 120.4 ?
    C20 C19 H19 . . 120.4 ?
    C19 C20 C16 . . 118.86(15) ?
    C19 C20 H20 . . 120.6 ?
    C16 C20 H20 . . 120.6 ?
loop_
    _geom_torsion_atom_site_label_1
    _geom_torsion_atom_site_label_2
    _geom_torsion_atom_site_label_3
    _geom_torsion_atom_site_label_4
    _geom_torsion_site_symmetry_1
    _geom_torsion_site_symmetry_2
    _geom_torsion_site_symmetry_3
    _geom_torsion_site_symmetry_4
    _geom_torsion
    _geom_torsion_publ_flag
    C6 C1 C2 C3 . . . . 0.3(3) ?
    C1 C2 C3 C4 . . . . -1.6(3) ?
    C1 C2 C3 C7 . . . . 179.29(16) ?
    C2 C3 C4 C5 . . . . 1.2(2) ?
    C7 C3 C4 C5 . . . . -179.76(15) ?
    C3 C4 C5 C6 . . . . 0.6(2) ?
    C2 C1 C6 C5 . . . . 1.5(3) ?
    C2 C1 C6 C13 . . . . 179.51(16) ?
    C4 C5 C6 C1 . . . . -2.0(2) ?
    C4 C5 C6 C13 . . . . 179.95(15) ?
    C2 C3 C7 C12 . . . . 141.85(17) ?
    C4 C3 C7 C12 . . . . -37.2(2) ?
    C2 C3 C7 C8 . . . . -36.5(2) ?
    C4 C3 C7 C8 . . . . 144.45(17) ?
    C12 C7 C8 C9 . . . . -1.5(3) ?
    C3 C7 C8 C9 . . . . 176.90(16) ?
    C7 C8 C9 C10 . . . . 0.1(3) ?
    C8 C9 C10 C11 . . . . 1.1(3) ?
    C9 C10 C11 C12 . . . . -0.8(3) ?
    C8 C7 C12 C11 . . . . 1.8(3) ?
    C3 C7 C12 C11 . . . . -176.64(16) ?
    C10 C11 C12 C7 . . . . -0.6(3) ?
    C14 N1 C13 O1 . . . . 6.5(3) ?
    C14 N1 C13 C6 . . . . -173.11(16) ?
    C1 C6 C13 O1 . . . . -156.33(17) ?
    C5 C6 C13 O1 . . . . 21.6(2) ?
    C1 C6 C13 N1 . . . . 23.3(2) ?
    C5 C6 C13 N1 . . . . -158.76(15) ?
    C15 N2 C14 N1 . . . . -178.94(15) ?
    C15 N2 C14 S1 . . . . 1.9(2) ?
    C13 N1 C14 N2 . . . . -3.7(3) ?
    C13 N1 C14 S1 . . . . 175.48(14) ?
    C14 N2 C15 C16 . . . . 170.01(14) ?
    C17 N3 C16 C20 . . . . -0.1(2) ?
    C17 N3 C16 C15 . . . . 179.56(14) ?
    N2 C15 C16 N3 . . . . 13.4(2) ?
    N2 C15 C16 C20 . . . . -166.90(14) ?
    C16 N3 C17 C18 . . . . 0.2(2) ?
    N3 C17 C18 C19 . . . . 0.0(3) ?
    C17 C18 C19 C20 . . . . -0.3(3) ?
    C18 C19 C20 C16 . . . . 0.5(3) ?
    N3 C16 C20 C19 . . . . -0.2(2) ?
    C15 C16 C20 C19 . . . . -179.91(15) ?
loop_
    _geom_hbond_atom_site_label_D
    _geom_hbond_atom_site_label_H
    _geom_hbond_atom_site_label_A
    _geom_hbond_site_symmetry_D
    _geom_hbond_site_symmetry_H
    _geom_hbond_site_symmetry_A
    _geom_hbond_distance_DH
    _geom_hbond_distance_HA
    _geom_hbond_distance_DA
    _geom_hbond_angle_DHA
    _geom_hbond_publ_flag
    N2 H2 O1 . . 1_555 0.86 1.99 2.6681(19) 135 yes
    N2 H2 N3 . . 1_555 0.86 2.24 2.6488(19) 109 yes
    N1 H1 S1 . . 2_577 0.86 2.79 3.4759(17) 138 yes
