# Supplementary material for: N-(Biphenyl-4-ylcarbon­yl)-N′-(2-pyridylmeth­yl)thio­urea
Source: Acta Crystallogr Sect E Struct Rep Online. 2008 Jan 4;64(Pt 2):o360. doi: 10.1107/S1600536807067499 (PMC2960299; doi:10.1107/S1600536807067499)
Supplement: Supplementary file 2 [file e-64-0o360-Isup2.hkl]

# 
# h,k,l, Fc-squared, Fo-squared, sigma(Fo-squared) and status flag 
# 
data_I
_shelx_title ' bob837m in P-1' 
_shelx_refln_list_code          4 
_shelx_F_calc_maximum      145.10 
_exptl_crystal_F_000       364.00 
_reflns_d_resolution_high  0.8409 
 
loop_ 
 _symmetry_equiv_pos_as_xyz 
 'x, y, z' 
 '-x, -y, -z' 
 
_cell_length_a     7.4674 
_cell_length_b     9.3638 
_cell_length_c    13.1838 
_cell_angle_alpha 101.529 
_cell_angle_beta   99.113 
_cell_angle_gamma 101.543 
 
_shelx_F_squared_multiplier     1.000 
 
loop_ 
 _refln_index_h 
 _refln_index_k 
 _refln_index_l 
 _refln_F_squared_calc 
 _refln_F_squared_meas 
 _refln_F_squared_sigma 
 _refln_observed_status 
   1   0   0     1067.34     1144.13     12.06 o 
   2   0   0      866.31      882.68      9.38 o 
   3   0   0        0.19       -0.29      0.30 o 
   4   0   0       14.27       13.67      1.24 o 
   5   0   0       19.59       17.01      1.04 o 
   6   0   0       21.18       20.92      1.74 o 
   7   0   0        0.27        0.94      0.75 o 
   8   0   0        3.07        3.04      0.95 o 
  -8   1   0        3.92        2.78      1.25 o 
  -7   1   0        7.52        9.63      1.00 o 
  -6   1   0       15.63       17.13      1.01 o 
  -5   1   0      125.17      113.85      3.42 o 
  -4   1   0      643.47      606.80      7.92 o 
  -3   1   0       85.04       86.39      1.23 o 
  -2   1   0    12290.45    11490.12    120.03 o 
  -1   1   0       76.15       78.35      0.95 o 
   0   1   0      191.34      193.27      2.49 o 
   1   1   0      806.58      857.64      9.60 o 
   2   1   0     1029.80     1078.04     11.45 o 
   3   1   0      256.56      251.78      2.99 o 
   4   1   0      220.25      230.61      2.88 o 
   5   1   0       91.73       91.39      1.78 o 
   6   1   0       22.82       19.69      1.11 o 
   7   1   0        1.90        1.53      0.77 o 
   8   1   0        0.01       -0.96      0.86 o 
  -8   2   0        4.49        5.38      1.07 o 
  -7   2   0       14.46       13.15      1.07 o 
  -6   2   0        2.33        1.12      0.58 o 
  -5   2   0      138.32      132.89      1.93 o 
  -4   2   0     1667.24     1713.71     18.22 o 
  -3   2   0     1560.49     1620.03     17.13 o 
  -2   2   0      194.30      209.88      2.45 o 
  -1   2   0        2.01        1.45      0.20 o 
   0   2   0     3217.26     3303.37     34.57 o 
   1   2   0        3.86        5.87      0.27 o 
   2   2   0       32.58       42.54      0.76 o 
   3   2   0      283.06      277.93      3.33 o 
   4   2   0       17.01       17.41      0.71 o 
   5   2   0        2.72        1.99      0.44 o 
   6   2   0        2.21        2.12      0.74 o 
   7   2   0       11.25        9.95      1.46 o 
  -8   3   0       22.72       21.91      1.43 o 
  -7   3   0       70.07       70.66      2.84 o 
  -6   3   0      361.90      347.17      6.26 o 
  -5   3   0      475.57      450.61      5.28 o 
  -4   3   0        2.36        2.61      0.74 o 
  -3   3   0      516.18      531.15      5.90 o 
  -2   3   0      142.70      147.36      1.83 o 
  -1   3   0      334.25      340.68      3.79 o 
   0   3   0     1363.40     1451.32     15.31 o 
   1   3   0      177.84      183.01      2.23 o 
   2   3   0       35.66       40.23      0.78 o 
   3   3   0        0.08        1.52      0.34 o 
   4   3   0        1.22        1.35      0.39 o 
   5   3   0       20.63       18.67      0.83 o 
   6   3   0       44.44       43.52      2.19 o 
   7   3   0        6.98        7.87      1.11 o 
  -8   4   0        0.02        0.53      1.11 o 
  -7   4   0       16.59       13.31      1.07 o 
  -6   4   0       29.94       26.77      0.99 o 
  -5   4   0       75.45       73.86      1.32 o 
  -4   4   0      731.43      748.05      8.29 o 
  -3   4   0      193.73      200.41      2.51 o 
  -2   4   0      275.93      270.38      3.17 o 
  -1   4   0      532.66      561.26      7.19 o 
   0   4   0      153.97      170.82      2.10 o 
   1   4   0       31.77       29.12      0.65 o 
   2   4   0       39.43       41.40      0.87 o 
   3   4   0      123.62      132.67      1.94 o 
   4   4   0       11.66       11.75      0.66 o 
   5   4   0      123.14      129.61      2.44 o 
   6   4   0       15.28       16.29      1.30 o 
   7   4   0        0.12        0.97      1.02 o 
  -8   5   0        2.22        1.92      0.91 o 
  -7   5   0        3.28        2.67      0.88 o 
  -6   5   0        0.03        0.82      0.51 o 
  -5   5   0       61.25       54.36      1.11 o 
  -4   5   0        0.02        0.74      0.40 o 
  -3   5   0        0.07        0.36      0.28 o 
  -2   5   0       22.52       19.46      0.56 o 
  -1   5   0      129.24      157.73      2.34 o 
   0   5   0      274.42      271.46      3.24 o 
   1   5   0       73.72       65.81      1.21 o 
   2   5   0      163.23      160.95      2.24 o 
   3   5   0      137.18      137.08      2.07 o 
   4   5   0       32.25       36.35      2.53 o 
   5   5   0        0.78        1.42      0.65 o 
   6   5   0        8.70        8.76      1.23 o 
  -8   6   0       45.91       45.84      2.57 o 
  -7   6   0        3.91        3.53      0.89 o 
  -6   6   0        1.82        3.19      0.85 o 
  -5   6   0        2.26        2.42      0.42 o 
  -4   6   0        1.61        2.35      0.37 o 
  -3   6   0       46.45       47.57      1.85 o 
  -2   6   0      194.91      194.68      2.96 o 
  -1   6   0      136.85      136.77      2.87 o 
   0   6   0        4.92        5.74      0.60 o 
   1   6   0       58.55       60.30      1.36 o 
   2   6   0      232.02      241.78      3.74 o 
   3   6   0       10.42       13.55      0.85 o 
   4   6   0       28.83       31.36      1.49 o 
   5   6   0       10.69       13.77      1.23 o 
  -7   7   0        0.85        1.78      0.91 o 
  -6   7   0        0.00        0.89      0.72 o 
  -5   7   0        1.15        1.80      0.49 o 
  -4   7   0        0.56       -0.06      0.41 o 
  -3   7   0      128.76      133.04      2.32 o 
  -2   7   0       67.70       64.72      1.42 o 
  -1   7   0      411.37      408.79      5.69 o 
   0   7   0      111.46      116.75      2.17 o 
   1   7   0      138.24      134.86      2.52 o 
   2   7   0       99.46      103.98      2.64 o 
   3   7   0        9.74       11.08      1.70 o 
   4   7   0        1.32        1.86      0.93 o 
   5   7   0        1.06        1.68      1.09 o 
  -7   8   0        0.24        0.86      0.86 o 
  -6   8   0        9.33       10.65      1.08 o 
  -5   8   0      128.15      133.93      4.29 o 
  -4   8   0        0.88        1.35      0.53 o 
  -3   8   0       93.89       93.53      1.91 o 
  -2   8   0        9.69       10.60      0.68 o 
  -1   8   0       15.67       14.98      0.78 o 
   0   8   0       42.92       36.30      1.55 o 
   1   8   0        4.84        5.78      0.94 o 
   2   8   0       25.88       27.88      1.13 o 
   3   8   0       10.39       10.99      1.10 o 
   4   8   0        0.63        1.10      1.06 o 
  -6   9   0        0.73        0.63      1.42 o 
  -5   9   0        1.77        1.45      0.88 o 
  -4   9   0       54.75       55.89      2.01 o 
  -3   9   0       78.82       84.54      1.91 o 
  -2   9   0      138.75      136.21      2.59 o 
  -1   9   0       41.95       43.76      1.34 o 
   0   9   0       20.62       20.64      1.28 o 
   1   9   0       25.16       24.45      1.14 o 
   2   9   0       16.25       16.72      1.35 o 
   3   9   0        2.10        3.76      1.12 o 
  -5  10   0       37.31       41.03      1.92 o 
  -4  10   0        0.01        0.50      1.14 o 
  -3  10   0        9.02        9.23      1.37 o 
  -2  10   0        1.06        1.65      0.87 o 
  -1  10   0        0.07        0.34      0.81 o 
   0  10   0        0.23        0.75      1.72 o 
   1  10   0        0.40        2.33      1.78 o 
   2 -11   1       20.61       23.74      1.52 o 
  -1 -10   1        3.09        2.94      1.41 o 
   0 -10   1       25.44       25.21      1.81 o 
   1 -10   1       15.86       14.43      0.96 o 
   2 -10   1        9.11        9.54      0.86 o 
   3 -10   1       36.10       35.92      1.31 o 
   4 -10   1        5.35        5.45      1.07 o 
   5 -10   1       10.67       10.30      2.07 o 
  -3  -9   1       12.66       16.52      1.30 o 
  -2  -9   1       13.75       13.33      2.07 o 
  -1  -9   1        2.29        3.23      0.71 o 
   0  -9   1       81.38       77.58      1.86 o 
   1  -9   1      109.09       99.08      2.12 o 
   2  -9   1       10.86       12.28      0.81 o 
   3  -9   1      192.71      201.22      3.39 o 
   4  -9   1        0.11        0.67      0.69 o 
   5  -9   1       35.77       42.55      1.77 o 
   6  -9   1        0.00        0.73      0.89 o 
  -4  -8   1       34.76       31.82      1.65 o 
  -3  -8   1       12.38       12.82      1.12 o 
  -2  -8   1       25.15       23.90      1.66 o 
  -1  -8   1        0.14        0.59      0.54 o 
   0  -8   1       19.32       17.03      0.89 o 
   1  -8   1       65.52       63.87      1.96 o 
   2  -8   1        2.95        4.46      1.15 o 
   3  -8   1       31.15       34.20      1.46 o 
   4  -8   1       24.71       25.42      0.97 o 
   5  -8   1        1.48        1.30      0.56 o 
   6  -8   1        1.04        1.74      1.52 o 
   7  -8   1        0.11       -0.03      0.83 o 
  -5  -7   1        0.63        1.07      1.07 o 
  -4  -7   1        0.05        0.77      1.11 o 
  -3  -7   1       54.59       51.82      1.83 o 
  -2  -7   1       80.04       74.64      1.72 o 
  -1  -7   1       84.37       82.23      1.75 o 
   0  -7   1       71.52       63.45      3.66 o 
   1  -7   1      107.42      103.00      1.95 o 
   2  -7   1       27.76       27.33      0.89 o 
   3  -7   1      132.92      139.14      2.40 o 
   4  -7   1        3.10        2.51      0.45 o 
   5  -7   1       76.73       71.99      1.61 o 
   6  -7   1        6.28        5.08      0.84 o 
   7  -7   1       13.20       12.74      1.19 o 
  -6  -6   1        0.75        0.28      1.17 o 
  -5  -6   1        8.25        8.47      1.15 o 
  -4  -6   1      196.21      208.00      4.33 o 
  -3  -6   1       27.77       27.81      1.21 o 
  -2  -6   1       45.52       47.56      1.49 o 
  -1  -6   1        5.34        5.69      0.49 o 
   0  -6   1       11.44       10.01      0.53 o 
   1  -6   1        8.79       11.09      0.54 o 
   2  -6   1       98.08       94.78      1.72 o 
   3  -6   1      388.98      382.41     15.25 o 
   4  -6   1       31.45       26.92      1.12 o 
   5  -6   1       10.91       11.94      0.59 o 
   6  -6   1       51.81       55.88      1.80 o 
   7  -6   1        4.90        5.22      0.91 o 
   8  -6   1        1.88        1.83      1.00 o 
  -6  -5   1       14.30       14.05      1.31 o 
  -5  -5   1       17.39       19.22      0.96 o 
  -4  -5   1       29.84       30.26      1.37 o 
  -3  -5   1       21.45       22.59      0.72 o 
  -2  -5   1      117.14      120.67      1.79 o 
  -1  -5   1      176.27      179.51      2.33 o 
   0  -5   1       42.32       40.53      0.96 o 
   1  -5   1      248.83      280.72      3.90 o 
   2  -5   1       75.76       81.20      1.22 o 
   3  -5   1        3.48        3.96      0.71 o 
   4  -5   1        0.85        0.06      0.30 o 
   5  -5   1        0.01        0.22      0.37 o 
   6  -5   1       72.82       64.18      1.59 o 
   7  -5   1        0.29        0.34      0.84 o 
   8  -5   1       23.47       21.89      1.51 o 
  -7  -4   1       13.03       16.95      1.43 o 
  -6  -4   1       42.59       45.78      3.65 o 
  -5  -4   1        2.28        3.18      0.58 o 
  -4  -4   1       51.36       52.62      1.30 o 
  -3  -4   1       13.98       11.77      0.64 o 
  -2  -4   1        9.94        5.92      0.37 o 
  -1  -4   1     4152.82     4824.93     50.36 o 
   0  -4   1      682.36      701.65      8.82 o 
   1  -4   1      198.82      169.24      2.45 o 
   2  -4   1       37.86       32.52      0.66 o 
   3  -4   1       58.65       55.26      0.96 o 
   4  -4   1       93.80       96.76      1.49 o 
   5  -4   1       55.49       49.07      1.04 o 
   6  -4   1       53.13       52.58      2.12 o 
   7  -4   1       39.94       35.62      1.61 o 
   8  -4   1        5.79        4.92      1.13 o 
  -7  -3   1       11.51        9.36      1.23 o 
  -6  -3   1        7.35        7.80      0.76 o 
  -5  -3   1      181.33      175.00      2.95 o 
  -4  -3   1        0.02        0.45      0.36 o 
  -3  -3   1      715.07      767.93      8.49 o 
  -2  -3   1        0.60        0.09      0.30 o 
  -1  -3   1      863.78      895.23      9.62 o 
   0  -3   1        3.20        3.43      0.28 o 
   1  -3   1       10.49        9.35      0.31 o 
   2  -3   1      252.32      243.73      2.83 o 
   3  -3   1      356.18      364.63      4.17 o 
   4  -3   1      564.39      574.51      6.45 o 
   5  -3   1        4.58        4.93      0.49 o 
   6  -3   1        3.56        6.14      1.06 o 
   7  -3   1        3.49        3.57      0.84 o 
   8  -3   1       11.70       11.55      3.19 o 
  -8  -2   1       30.74       32.09      4.25 o 
  -7  -2   1       19.07       17.31      1.53 o 
  -6  -2   1        9.17       10.56      1.29 o 
  -5  -2   1       26.37       28.33      0.95 o 
  -4  -2   1      267.26      266.46      3.86 o 
  -3  -2   1       78.54       92.53      1.63 o 
  -2  -2   1       55.09       64.96      0.99 o 
  -1  -2   1       37.53       36.53      0.61 o 
   0  -2   1       17.18       13.88      0.40 o 
   1  -2   1        2.80        2.97      0.64 o 
   2  -2   1     7093.90     6950.43     72.70 o 
   3  -2   1      676.15      629.63      6.88 o 
   4  -2   1     1774.57     1805.32     19.16 o 
   5  -2   1        9.84       12.01      0.62 o 
   6  -2   1      139.72      137.13      3.18 o 
   7  -2   1        3.51        3.99      0.90 o 
   8  -2   1       12.60       11.59      2.84 o 
  -8  -1   1        1.58        1.24      0.88 o 
  -7  -1   1       13.34       11.40      1.07 o 
  -6  -1   1       77.98       74.44      1.85 o 
  -5  -1   1       33.60       28.32      1.63 o 
  -4  -1   1       50.91       54.07      1.78 o 
  -3  -1   1        2.94        3.27      0.27 o 
  -2  -1   1      339.78      356.61      3.97 o 
  -1  -1   1      697.31      691.16      7.39 o 
   0  -1   1      401.65      417.64      5.14 o 
   1  -1   1     2514.83     2465.36     25.92 o 
   2  -1   1    13941.22    13000.79    226.44 o 
   3  -1   1      306.81      316.50      9.30 o 
   4  -1   1       90.30       77.91      1.48 o 
   5  -1   1      256.23      236.51      3.61 o 
   6  -1   1       34.51       32.57      1.36 o 
   7  -1   1        8.14        8.75      0.99 o 
   8  -1   1        0.42        0.81      0.94 o 
  -8   0   1        0.87        1.13      0.89 o 
  -7   0   1       13.14       11.96      1.04 o 
  -6   0   1        1.32        1.03      0.56 o 
  -5   0   1       14.62       11.64      0.83 o 
  -4   0   1       30.86       29.89      0.67 o 
  -3   0   1      182.74      186.26      2.27 o 
  -2   0   1     1902.48     1990.96     20.92 o 
  -1   0   1        1.24        0.85      0.14 o 
   0   0   1      176.28      165.29      3.82 o 
   1   0   1     1501.55     1534.11     16.13 o 
   2   0   1     4151.66     4260.56     44.40 o 
   3   0   1      363.25      356.06      4.06 o 
   4   0   1        1.89        2.89      0.36 o 
   5   0   1       26.55       24.75      0.93 o 
   6   0   1        0.87        1.31      0.60 o 
   7   0   1        0.56        1.39      0.76 o 
   8   0   1        4.99        4.79      0.97 o 
  -8   1   1        5.82        7.10      1.07 o 
  -7   1   1        3.43        4.06      1.37 o 
  -6   1   1       41.18       39.78      1.14 o 
  -5   1   1       71.21       67.71      2.55 o 
  -4   1   1      238.86      232.86      4.11 o 
  -3   1   1     1160.49     1191.85     12.69 o 
  -2   1   1    21053.52    18282.65    311.88 o 
  -1   1   1       18.75       17.13      0.55 o 
   0   1   1       90.70       88.74      1.25 o 
   1   1   1      443.79      484.67      5.22 o 
   2   1   1      473.68      484.88      5.32 o 
   3   1   1      134.08      128.04      1.71 o 
   4   1   1       68.45       66.22      1.15 o 
   5   1   1        4.17        5.78      0.49 o 
   6   1   1        3.11        4.13      0.72 o 
   7   1   1        0.15        0.96      0.85 o 
   8   1   1        0.03       -0.48      1.06 o 
  -8   2   1        5.67        6.22      1.05 o 
  -7   2   1       14.45       12.12      1.17 o 
  -6   2   1        5.32        3.05      0.61 o 
  -5   2   1      173.51      170.91      2.33 o 
  -4   2   1     1897.39     2007.23     21.25 o 
  -3   2   1      405.94      400.31      4.51 o 
  -2   2   1     3353.41     3448.67     35.98 o 
  -1   2   1     1360.08     1413.61     14.87 o 
   0   2   1     1031.61     1090.86     11.51 o 
   1   2   1      368.94      405.62      4.48 o 
   2   2   1      207.14      204.78      2.49 o 
   3   2   1        0.77        1.73      0.30 o 
   4   2   1      132.74      137.29      1.97 o 
   5   2   1        3.04        4.24      0.57 o 
   6   2   1       47.12       46.06      1.76 o 
   7   2   1        2.24        0.14      0.90 o 
  -8   3   1        0.98        1.25      1.66 o 
  -7   3   1        1.98        1.16      0.75 o 
  -6   3   1       39.57       39.50      1.17 o 
  -5   3   1       66.85       62.09      1.35 o 
  -3   3   1      106.32      103.07      1.45 o 
  -2   3   1      331.82      351.52      3.96 o 
  -1   3   1      130.89      114.66      1.45 o 
   0   3   1      139.13      130.31      1.63 o 
   1   3   1       90.61       85.01      1.40 o 
   2   3   1      829.25      869.69      9.46 o 
   3   3   1       12.62        9.79      0.47 o 
   4   3   1      116.32      115.72      1.79 o 
   5   3   1       13.51       15.37      1.46 o 
   6   3   1       28.78       29.07      1.49 o 
   7   3   1        6.48        6.20      1.11 o 
  -8   4   1       28.14       24.90      3.76 o 
  -7   4   1        4.02        3.75      0.81 o 
  -6   4   1      172.10      166.30      2.44 o 
  -5   4   1       32.44       36.63      0.89 o 
  -4   4   1       37.71       40.32      0.86 o 
  -3   4   1       31.94       27.61      0.64 o 
  -2   4   1      456.74      453.15      5.08 o 
  -1   4   1       67.83       67.28      1.03 o 
   0   4   1       67.16       60.65      1.06 o 
   1   4   1        5.34        5.00      0.35 o 
   2   4   1        3.92        2.92      0.35 o 
   3   4   1       56.50       55.33      3.44 o 
   4   4   1       83.57       82.31      1.72 o 
   5   4   1       12.40       14.88      1.69 o 
   6   4   1      112.89      123.12      3.30 o 
  -8   5   1        3.21        2.64      0.96 o 
  -7   5   1       17.65       16.92      1.16 o 
  -6   5   1       90.81       81.16      3.06 o 
  -5   5   1       18.13       18.02      0.64 o 
  -4   5   1       14.45       15.15      0.54 o 
  -3   5   1       16.18       16.71      0.53 o 
  -2   5   1      427.43      429.31      4.89 o 
  -1   5   1      198.98      184.66      2.33 o 
   0   5   1       89.61       80.10      1.23 o 
   1   5   1      245.11      222.75      2.82 o 
   2   5   1       28.67       30.90      0.94 o 
   3   5   1      383.64      404.27      5.67 o 
   4   5   1       89.09       97.01      1.98 o 
   5   5   1        0.43        1.48      0.66 o 
   6   5   1        9.32       10.53      2.04 o 
  -8   6   1        2.40        2.68      0.97 o 
  -7   6   1        1.76        2.69      0.86 o 
  -6   6   1        3.80        5.28      0.54 o 
  -5   6   1       19.20       19.22      0.70 o 
  -4   6   1      144.83      133.07      4.47 o 
  -3   6   1       50.37       47.17      1.12 o 
  -2   6   1       17.55       14.58      0.99 o 
  -1   6   1      307.42      304.29      4.32 o 
   0   6   1        9.50        9.06      0.53 o 
   1   6   1      294.87      293.58      4.29 o 
   2   6   1      416.13      406.05     10.60 o 
   3   6   1      112.46      118.05      2.31 o 
   4   6   1        0.64        0.99      0.85 o 
   5   6   1       29.11       33.84      1.70 o 
  -7   7   1        0.15       -0.34      1.04 o 
  -6   7   1        0.07       -0.51      0.61 o 
  -5   7   1       17.48       18.28      0.81 o 
  -4   7   1        6.50        5.75      0.53 o 
  -3   7   1       17.07       17.44      1.21 o 
  -2   7   1      221.51      222.31      3.42 o 
  -1   7   1       50.98       47.94      1.22 o 
   0   7   1      951.43     1008.31     16.09 o 
   1   7   1      349.39      355.85      5.17 o 
   2   7   1       77.31       75.72      2.02 o 
   3   7   1       60.19       60.21      1.92 o 
   4   7   1       12.28       16.05      1.29 o 
  -7   8   1        7.56        9.35      1.78 o 
  -6   8   1        0.76       -0.24      0.90 o 
  -5   8   1       23.33       26.16      2.55 o 
  -4   8   1       98.60      103.95      2.70 o 
  -3   8   1      140.17      142.28      2.57 o 
  -2   8   1       19.57       18.05      0.84 o 
  -1   8   1       81.85       84.82      2.83 o 
   0   8   1        2.02        2.68      0.54 o 
   1   8   1        3.53        3.53      1.04 o 
   2   8   1       33.50       33.01      1.25 o 
   3   8   1        7.76        8.61      1.11 o 
  -6   9   1        0.27       -0.09      1.55 o 
  -5   9   1        4.11        5.22      0.97 o 
  -4   9   1       77.25       83.79      2.51 o 
  -3   9   1       18.38       18.98      1.27 o 
  -2   9   1      175.48      179.89      4.04 o 
  -1   9   1        5.78        5.81      0.91 o 
   0   9   1       45.46       44.38      2.95 o 
   1   9   1        2.89        3.85      1.67 o 
   2   9   1        5.08        5.26      1.17 o 
  -5  10   1       28.24       31.59      1.80 o 
  -4  10   1      101.10      104.90      5.02 o 
  -3  10   1        0.04        0.04      0.94 o 
  -2  10   1       12.49       12.79      1.25 o 
  -1  10   1       10.99       12.13      2.31 o 
   0  10   1       22.68       25.30      1.49 o 
   1  10   1       54.59       68.20      2.38 o 
   1 -11   2        6.22        7.35      0.93 o 
   2 -11   2        0.06       -0.01      0.79 o 
   3 -11   2        3.62        5.68      1.22 o 
  -2 -10   2       25.25       28.02      1.61 o 
  -1 -10   2       21.89       20.81      1.12 o 
   0 -10   2        3.32        5.83      0.93 o 
   1 -10   2        0.29        0.43      0.66 o 
   2 -10   2        7.78        7.08      1.54 o 
   3 -10   2        1.04        0.81      0.74 o 
   4 -10   2        0.80        1.41      0.72 o 
   5 -10   2        0.17       -0.16      0.87 o 
  -3  -9   2        0.01        0.00      1.36 o 
  -2  -9   2        6.51        4.51      0.94 o 
  -1  -9   2        8.36        9.84      0.80 o 
   0  -9   2       67.91       67.12      1.72 o 
   1  -9   2      148.54      140.76      2.67 o 
   2  -9   2        3.65        3.13      0.64 o 
   3  -9   2       12.99       14.16      0.85 o 
   4  -9   2        0.33        0.56      0.62 o 
   5  -9   2       44.84       45.58      1.84 o 
   6  -9   2        6.89        6.72      1.14 o 
  -4  -8   2        0.01        0.33      0.87 o 
  -3  -8   2        0.02        0.74      0.77 o 
  -2  -8   2      123.47      109.68      2.33 o 
  -1  -8   2      129.81      109.86      2.23 o 
   0  -8   2       17.40       17.62      0.81 o 
   1  -8   2       21.95       19.23      0.95 o 
   2  -8   2        6.94        6.44      0.64 o 
   3  -8   2        6.38        6.55      0.59 o 
   4  -8   2        0.67        0.95      0.52 o 
   5  -8   2        7.20        7.28      0.93 o 
   6  -8   2       11.16       13.29      1.09 o 
   7  -8   2        8.39        7.97      1.09 o 
  -5  -7   2        1.70        1.07      1.15 o 
  -4  -7   2        4.96        4.63      0.94 o 
  -3  -7   2        5.76        6.39      0.87 o 
  -2  -7   2       21.64       16.97      0.82 o 
  -1  -7   2        2.07        1.69      0.41 o 
   0  -7   2       52.16       47.59      1.21 o 
   1  -7   2      245.97      242.50     11.17 o 
   2  -7   2        5.20        4.08      0.46 o 
   3  -7   2        8.98        9.22      0.63 o 
   4  -7   2        0.83        0.82      0.43 o 
   5  -7   2        0.02        0.24      0.63 o 
   6  -7   2        5.83        6.58      0.92 o 
   7  -7   2        2.51        4.18      1.43 o 
  -6  -6   2        1.82        0.57      1.12 o 
  -5  -6   2       46.09       45.14      2.34 o 
  -4  -6   2        1.70        2.70      0.77 o 
  -3  -6   2        9.71       10.58      1.04 o 
  -2  -6   2        6.35        5.87      0.51 o 
  -1  -6   2       32.77       35.81      1.19 o 
   0  -6   2       35.63       28.06      0.85 o 
   1  -6   2      264.66      266.85      3.86 o 
   2  -6   2      383.72      373.97      5.13 o 
   3  -6   2      750.78      764.02      9.79 o 
   4  -6   2       84.17       86.14      1.67 o 
   5  -6   2       64.31       62.24      1.49 o 
   6  -6   2        1.17        2.26      0.59 o 
   7  -6   2        0.04       -0.48      0.69 o 
   8  -6   2       14.81       14.63      1.38 o 
  -6  -5   2       40.27       44.91      2.88 o 
  -5  -5   2        0.00       -0.05      0.53 o 
  -4  -5   2       37.98       34.28      1.10 o 
  -3  -5   2      103.51      100.21      1.90 o 
  -2  -5   2       64.78       56.32      1.74 o 
  -1  -5   2      234.48      227.08      2.82 o 
   0  -5   2      354.83      363.17      4.92 o 
   1  -5   2     3217.60     3558.54     42.79 o 
   2  -5   2        0.25        1.32      0.92 o 
   3  -5   2        1.58        1.21      0.31 o 
   4  -5   2        0.80        0.61      0.32 o 
   5  -5   2       44.81       42.89      1.26 o 
   6  -5   2      181.30      179.20      3.15 o 
   7  -5   2        3.92        4.43      0.94 o 
   8  -5   2        0.03        0.80      0.98 o 
  -7  -4   2        0.17        0.88      1.01 o 
  -6  -4   2        6.53        6.57      0.78 o 
  -5  -4   2        1.65        2.33      0.53 o 
  -4  -4   2       26.17       26.13      1.21 o 
  -3  -4   2        1.10        1.18      0.33 o 
  -2  -4   2      127.53      129.71      1.81 o 
  -1  -4   2        0.25        0.62      0.27 o 
   0  -4   2     1249.71     1386.52     16.98 o 
   1  -4   2      386.10      397.54      5.19 o 
   2  -4   2      334.36      323.07      3.72 o 
   3  -4   2       99.35       93.10      1.37 o 
   4  -4   2      131.92      134.06      1.89 o 
   5  -4   2        4.32        6.24      1.75 o 
   6  -4   2      129.55      127.60      2.44 o 
   7  -4   2        0.92        1.24      2.00 o 
   8  -4   2       10.44        8.04      1.12 o 
  -7  -3   2       10.22       10.88      1.13 o 
  -6  -3   2       19.61       20.28      0.95 o 
  -5  -3   2       33.17       31.07      1.03 o 
  -4  -3   2      311.85      309.32     18.98 o 
  -3  -3   2     1853.25     2045.71     21.70 o 
  -2  -3   2      922.80      947.18     10.24 o 
  -1  -3   2        0.19        0.78      0.25 o 
   0  -3   2       46.89       45.68      0.88 o 
   1  -3   2      171.24      169.45      2.02 o 
   2  -3   2      265.14      271.57      3.13 o 
   3  -3   2      603.17      632.66      6.95 o 
   4  -3   2     1094.04     1052.49     11.40 o 
   5  -3   2        8.90        8.79      0.57 o 
   6  -3   2       11.21        7.97      0.64 o 
   7  -3   2        0.96       -0.05      0.76 o 
   8  -3   2        0.52        1.28      1.00 o 
  -8  -2   2        0.33        1.27      0.95 o 
  -7  -2   2       14.89       13.16      1.14 o 
  -6  -2   2       28.91       29.39      1.07 o 
  -5  -2   2      181.07      176.77      2.92 o 
  -4  -2   2        2.07        1.69      0.39 o 
  -3  -2   2      155.07      153.85      2.39 o 
  -2  -2   2     1613.89     1637.84     17.32 o 
  -1  -2   2     1398.67     1446.07     15.27 o 
   0  -2   2      580.97      620.27      6.65 o 
   1  -2   2     4958.73     5010.40     52.38 o 
   2  -2   2       25.03       22.92      0.46 o 
   3  -2   2       19.76       23.81      0.56 o 
   4  -2   2        8.51        6.92      0.43 o 
   5  -2   2        0.17        1.17      0.38 o 
   6  -2   2       38.45       31.61      3.60 o 
   7  -2   2       20.76       19.81      1.28 o 
   8  -2   2        0.08        0.58      0.93 o 
  -8  -1   2        0.30        0.62      0.92 o 
  -7  -1   2       13.35       16.10      1.20 o 
  -6  -1   2       23.20       23.09      0.94 o 
  -5  -1   2        2.44        1.15      0.58 o 
  -4  -1   2      206.52      197.28      2.99 o 
  -3  -1   2      465.08      460.62      5.98 o 
  -2  -1   2       41.53       44.91      0.89 o 
  -1  -1   2     2166.39     2276.42     27.35 o 
   0  -1   2     3072.65     3062.46     32.06 o 
   1  -1   2      673.59      758.04      9.44 o 
   2  -1   2     1087.54     1109.89     13.78 o 
   3  -1   2      346.47      347.11      3.96 o 
   4  -1   2      514.66      519.21      5.87 o 
   5  -1   2       69.46       68.12      1.52 o 
   6  -1   2       40.26       39.22      1.73 o 
   7  -1   2        2.43        1.09      0.85 o 
   8  -1   2        0.25        0.78      1.59 o 
  -8   0   2        5.89        4.00      0.94 o 
  -7   0   2        2.20        2.84      0.77 o 
  -6   0   2       19.62       22.22      1.61 o 
  -5   0   2        2.43        2.10      0.38 o 
  -4   0   2       10.66       12.87      0.83 o 
  -3   0   2       67.75       61.90      0.94 o 
  -2   0   2      191.69      209.56      5.36 o 
  -1   0   2       56.94       45.18      0.63 o 
   0   0   2     6895.92     6214.83    133.06 o 
   1   0   2     3910.22     4065.18     42.61 o 
   2   0   2      155.44      149.55      1.88 o 
   3   0   2      748.60      784.34      8.50 o 
   4   0   2       96.13       93.83      1.64 o 
   5   0   2       39.08       41.96      1.14 o 
   6   0   2        6.54        6.32      0.77 o 
   7   0   2        0.35        0.51      0.81 o 
   8   0   2       10.84       12.78      1.44 o 
  -8   1   2        5.31        6.35      1.11 o 
  -7   1   2        6.49        6.01      0.88 o 
  -6   1   2       76.32       77.09      2.12 o 
  -5   1   2        0.01        0.18      0.39 o 
  -4   1   2      575.00      590.08      6.58 o 
  -3   1   2      864.26      910.96      9.80 o 
  -2   1   2     1699.17     1856.86     19.50 o 
  -1   1   2     3810.21     3734.56     39.16 o 
   0   1   2      472.04      454.29      5.08 o 
   1   1   2        0.07        0.43      0.20 o 
   2   1   2      221.11      219.91      2.60 o 
   3   1   2      103.47      104.63      1.49 o 
   4   1   2       57.21       51.07      1.21 o 
   5   1   2        3.80        4.74      0.63 o 
   6   1   2       38.10       36.17      1.55 o 
   7   1   2        1.16        0.99      0.95 o 
  -8   2   2       28.01       27.03      1.53 o 
  -7   2   2        0.19        0.68      0.69 o 
  -6   2   2       18.06       16.44      0.75 o 
  -5   2   2       46.75       43.57      0.93 o 
  -4   2   2       87.11       86.71      1.35 o 
  -3   2   2      127.55      124.07      1.65 o 
  -2   2   2     1058.71     1100.52     11.69 o 
  -1   2   2       58.59       54.70      0.78 o 
   0   2   2      999.29     1025.09     10.87 o 
   1   2   2       13.94       18.95      0.47 o 
   2   2   2        0.06        1.10      0.31 o 
   3   2   2        0.70        0.46      0.31 o 
   4   2   2        2.81        2.64      0.36 o 
   5   2   2       44.25       43.46      1.53 o 
   6   2   2        3.58        4.27      0.84 o 
   7   2   2        0.32        0.24      0.86 o 
  -8   3   2        0.11        0.15      0.86 o 
  -7   3   2        8.01        7.74      0.87 o 
  -6   3   2       87.08       77.14      1.67 o 
  -5   3   2       31.01       26.95      1.20 o 
  -4   3   2     1064.08     1064.33     11.54 o 
  -3   3   2      292.04      272.54      3.24 o 
  -2   3   2        8.71       11.27      0.37 o 
  -1   3   2      607.49      622.62      6.76 o 
   0   3   2      316.95      318.10      3.62 o 
   1   3   2      390.45      370.39      4.23 o 
   2   3   2      145.95      148.06      1.99 o 
   3   3   2       73.94       72.91      1.26 o 
   4   3   2      133.12      129.21      1.96 o 
   5   3   2        2.15        2.92      0.98 o 
   6   3   2       29.79       28.16      1.55 o 
   7   3   2        5.21        4.63      1.10 o 
  -8   4   2        0.11        1.13      0.91 o 
  -7   4   2        5.52        4.06      0.88 o 
  -6   4   2        4.25        2.48      0.56 o 
  -5   4   2      101.55       94.89      1.56 o 
  -4   4   2       11.17       11.22      0.48 o 
  -3   4   2      216.28      220.47      2.75 o 
  -2   4   2       84.24       72.01      1.11 o 
  -1   4   2      270.93      263.44      3.12 o 
   0   4   2      222.67      213.04      2.60 o 
   1   4   2        3.26        4.87      0.36 o 
   2   4   2       58.02       56.07      1.05 o 
   3   4   2        0.33        1.14      0.39 o 
   4   4   2       55.03       58.65      1.41 o 
   5   4   2        3.21        2.66      0.81 o 
   6   4   2        4.03        4.49      1.02 o 
  -8   5   2       17.45       17.70      1.61 o 
  -7   5   2        1.34        1.81      0.77 o 
  -6   5   2        0.01        0.56      0.42 o 
  -5   5   2        0.29        0.20      0.35 o 
  -4   5   2        2.67        2.44      0.45 o 
  -3   5   2       53.36       57.91      1.05 o 
  -2   5   2        0.23        1.77      0.30 o 
  -1   5   2       62.57       61.07      1.30 o 
   0   5   2      209.23      194.44      2.49 o 
   1   5   2        7.36        9.00      0.54 o 
   2   5   2        0.20        0.03      0.47 o 
   3   5   2       31.49       33.31      1.38 o 
   4   5   2      549.38      589.86      7.95 o 
   5   5   2       36.06       36.78      1.70 o 
   6   5   2       12.15       14.63      2.14 o 
  -8   6   2        0.41        1.50      1.55 o 
  -7   6   2       13.00       17.17      1.66 o 
  -6   6   2        4.79        6.63      0.54 o 
  -5   6   2       65.04       69.62      1.34 o 
  -4   6   2       74.89       69.92      1.46 o 
  -3   6   2       70.56       68.83      1.21 o 
  -2   6   2       21.55       19.07      0.69 o 
  -1   6   2       35.84       36.37      0.96 o 
   0   6   2       52.26       46.72      1.15 o 
   1   6   2      137.88      134.90      2.38 o 
   2   6   2      357.95      370.77      5.35 o 
   3   6   2       24.50       23.41      1.01 o 
   4   6   2        0.90        1.80      0.87 o 
  -6   7   2       17.30       15.28      1.14 o 
  -5   7   2        0.21        0.34      0.62 o 
  -4   7   2       51.22       54.37      1.75 o 
  -3   7   2       19.08       18.27      1.00 o 
  -2   7   2       59.26       58.72      1.34 o 
  -1   7   2       20.22       20.02      0.80 o 
   0   7   2      579.47      597.21      8.01 o 
   1   7   2       42.11       42.38      1.23 o 
   2   7   2       19.09       20.15      0.94 o 
   3   7   2       13.08       14.98      1.10 o 
   4   7   2        2.62        0.95      1.00 o 
  -7   8   2        3.86        4.66      1.65 o 
  -6   8   2        1.43        2.78      0.97 o 
  -5   8   2        1.93        1.81      0.82 o 
  -4   8   2       40.61       40.26      1.65 o 
  -3   8   2        9.45        9.97      2.14 o 
  -2   8   2      835.53      895.68     14.57 o 
  -1   8   2      153.25      153.80      3.49 o 
   0   8   2        2.43        2.84      0.71 o 
   1   8   2        3.50        3.51      1.23 o 
   2   8   2        4.70        7.00      1.00 o 
   3   8   2       42.05       49.15      2.54 o 
  -6   9   2        8.84        9.47      1.27 o 
  -5   9   2        4.47        3.70      1.27 o 
  -4   9   2       19.17       17.02      1.30 o 
  -3   9   2       27.51       29.05      1.52 o 
  -2   9   2        0.01        0.21      0.89 o 
  -1   9   2       29.62       29.72      1.52 o 
   0   9   2      104.68      104.28      5.38 o 
   1   9   2       40.11       40.67      3.32 o 
   2   9   2       18.84       21.84      1.38 o 
  -4  10   2        0.04       -0.24      1.05 o 
  -3  10   2        0.36       -0.32      0.89 o 
  -2  10   2        7.79        7.49      1.08 o 
  -1  10   2        0.63       -0.01      0.88 o 
   0  10   2       21.96       22.43      1.93 o 
   1 -11   3        4.74        4.13      0.89 o 
   2 -11   3       17.11       14.71      1.09 o 
   3 -11   3        7.22       10.06      1.03 o 
  -2 -10   3        0.03        0.96      0.93 o 
  -1 -10   3        0.31        0.18      0.70 o 
   0 -10   3        3.95        3.81      0.71 o 
   1 -10   3        0.17       -0.10      0.65 o 
   2 -10   3       20.29       19.44      1.05 o 
   3 -10   3        5.59        4.17      0.80 o 
   4 -10   3        3.00        3.42      0.94 o 
   5 -10   3        1.03        1.08      0.97 o 
  -3  -9   3        1.86        0.57      0.91 o 
  -2  -9   3       33.51       32.07      1.55 o 
  -1  -9   3       50.16       50.76      1.96 o 
   0  -9   3       56.76       40.71      1.33 o 
   1  -9   3        2.89        5.05      0.87 o 
   2  -9   3        2.49        3.05      0.60 o 
   3  -9   3        4.75        5.64      0.66 o 
   4  -9   3        4.68        5.95      0.94 o 
   5  -9   3       47.57       50.32      2.03 o 
   6  -9   3        0.01        0.69      1.03 o 
  -4  -8   3        0.07        0.51      1.01 o 
  -3  -8   3       28.33       25.91      1.71 o 
  -2  -8   3        6.11        3.43      0.78 o 
  -1  -8   3       42.55       31.16      1.11 o 
   0  -8   3       27.88       25.77      0.97 o 
   1  -8   3        2.52        2.50      0.46 o 
   2  -8   3        2.30        2.27      0.54 o 
   3  -8   3        6.06        5.69      0.60 o 
   4  -8   3        2.28        3.73      0.74 o 
   5  -8   3       50.41       52.82      3.39 o 
   6  -8   3        9.76       12.27      1.77 o 
   7  -8   3        7.94       10.37      1.11 o 
  -5  -7   3        0.08       -1.13      1.39 o 
  -4  -7   3       19.88       14.79      1.21 o 
  -3  -7   3       42.53       31.42      1.85 o 
  -2  -7   3       26.50       25.15      0.98 o 
  -1  -7   3       16.83       14.53      0.73 o 
   0  -7   3        4.18        4.68      0.48 o 
   1  -7   3        9.57        8.20      0.69 o 
   2  -7   3        0.49        2.03      0.41 o 
   3  -7   3      230.59      232.68      3.57 o 
   4  -7   3       22.09       23.46      1.14 o 
   5  -7   3       33.83       31.00      2.08 o 
   6  -7   3        0.18        0.37      0.71 o 
   7  -7   3        0.41        0.76      0.85 o 
  -6  -6   3        5.64        3.77      1.10 o 
  -5  -6   3       14.81       12.10      1.19 o 
  -4  -6   3       12.04       11.99      1.19 o 
  -3  -6   3        0.15        0.53      0.57 o 
  -2  -6   3       20.06       17.64      0.74 o 
  -1  -6   3       43.80       40.40      1.44 o 
   0  -6   3      233.09      249.89      3.70 o 
   1  -6   3        3.88        4.14      0.42 o 
   2  -6   3       69.04       62.14      1.30 o 
   3  -6   3        4.37        6.02      0.74 o 
   4  -6   3      104.40      104.19      2.53 o 
   5  -6   3       24.23       25.20      0.97 o 
   6  -6   3        0.12        0.06      0.57 o 
   7  -6   3       11.01       14.11      1.05 o 
  -6  -5   3       14.23       14.45      1.88 o 
  -5  -5   3        6.67        7.29      0.71 o 
  -4  -5   3        4.96        4.94      0.66 o 
  -3  -5   3        0.82        0.93      0.39 o 
  -2  -5   3      363.62      364.13      4.36 o 
  -1  -5   3      477.65      532.98      6.03 o 
   0  -5   3      397.80      403.62      5.44 o 
   1  -5   3      492.49      554.17      7.18 o 
   2  -5   3       82.71       80.36      1.23 o 
   3  -5   3       43.09       42.56      0.86 o 
   4  -5   3        8.07       10.38      1.78 o 
   5  -5   3        1.36        1.30      0.45 o 
   6  -5   3        0.00        1.19      0.52 o 
   7  -5   3       11.44       11.60      1.15 o 
   8  -5   3        1.57        1.24      1.06 o 
  -7  -4   3        1.03        0.86      0.76 o 
  -6  -4   3       19.91       19.39      1.34 o 
  -5  -4   3        1.21        1.06      0.47 o 
  -4  -4   3       44.54       44.51      1.32 o 
  -3  -4   3       26.62       26.64      0.82 o 
  -2  -4   3       93.66       99.47      1.48 o 
  -1  -4   3     1491.31     1765.97     18.73 o 
   0  -4   3      482.67      516.13      6.66 o 
   1  -4   3      301.88      282.05      3.27 o 
   2  -4   3      418.66      410.96      4.65 o 
   3  -4   3      386.75      389.89      4.49 o 
   4  -4   3      265.41      282.55      4.15 o 
   5  -4   3       41.13       38.81      2.30 o 
   6  -4   3       21.86       20.01      0.90 o 
   7  -4   3        0.00        0.05      0.76 o 
   8  -4   3        0.01        0.56      0.91 o 
  -7  -3   3       22.23       25.23      1.21 o 
  -6  -3   3        3.79        2.26      0.63 o 
  -5  -3   3       42.78       47.73      3.64 o 
  -4  -3   3        0.87        0.79      0.37 o 
  -3  -3   3       58.69       63.94      1.63 o 
  -2  -3   3     1274.56     1450.87     15.48 o 
  -1  -3   3      663.36      697.56      7.74 o 
   0  -3   3      916.79      988.53     10.56 o 
   1  -3   3      402.31      411.74      4.56 o 
   2  -3   3      181.18      199.92      2.39 o 
   3  -3   3       66.60       63.43      1.02 o 
   4  -3   3        0.81        1.73      0.39 o 
   5  -3   3       54.05       48.58      1.31 o 
   6  -3   3       44.93       40.90      1.27 o 
   7  -3   3        9.47        8.40      1.01 o 
   8  -3   3        0.70       -0.48      0.96 o 
  -8  -2   3       15.50       14.95      1.34 o 
  -7  -2   3       19.82       23.42      1.15 o 
  -6  -2   3        1.68        2.48      0.53 o 
  -5  -2   3       78.04       76.07      1.95 o 
  -4  -2   3      129.26      131.18      2.25 o 
  -3  -2   3       86.91       87.10      1.58 o 
  -2  -2   3       17.93       14.02      0.86 o 
  -1  -2   3       14.93       14.35      0.39 o 
   0  -2   3      727.51      751.56      8.05 o 
   1  -2   3     1270.84     1338.63     14.13 o 
   2  -2   3      650.57      674.51      8.62 o 
   3  -2   3      706.72      742.84      9.56 o 
   4  -2   3      198.23      208.34     11.76 o 
   5  -2   3       61.51       58.48      1.42 o 
   6  -2   3       16.72       16.67      0.88 o 
   7  -2   3        5.88        4.76      0.97 o 
   8  -2   3        0.00        0.10      1.00 o 
  -8  -1   3        1.74        0.80      1.65 o 
  -7  -1   3       15.47       12.60      0.88 o 
  -6  -1   3        0.59        1.12      0.67 o 
  -5  -1   3      167.30      150.13      3.19 o 
  -4  -1   3      304.61      315.07      4.43 o 
  -3  -1   3       62.64       54.44      1.16 o 
  -2  -1   3      406.03      427.00      4.75 o 
  -1  -1   3      285.28      301.12      3.38 o 
   0  -1   3      112.50      102.78      1.35 o 
   1  -1   3      187.50      183.19      2.54 o 
   2  -1   3      162.18      185.76      2.67 o 
   3  -1   3       32.36       25.61      0.73 o 
   4  -1   3       30.84       31.42      1.02 o 
   5  -1   3       48.05       49.29      1.30 o 
   6  -1   3        4.11        4.36      0.83 o 
   7  -1   3        6.27        7.22      1.03 o 
   8  -1   3        2.25        2.30      1.13 o 
  -8   0   3        0.77        0.28      0.87 o 
  -7   0   3        3.76        3.75      0.66 o 
  -6   0   3       34.21       32.30      1.06 o 
  -5   0   3       15.37       14.57      0.66 o 
  -4   0   3        9.18       11.90      0.54 o 
  -3   0   3        0.11        0.78      0.21 o 
  -2   0   3       12.44       11.00      0.50 o 
  -1   0   3     1246.44     1409.07     17.03 o 
   0   0   3       16.34       28.33      0.50 o 
   1   0   3       95.97      107.56      1.34 o 
   2   0   3      108.60       97.38      1.29 o 
   3   0   3        2.46        3.42      0.30 o 
   4   0   3       16.64       18.54      1.00 o 
   5   0   3       18.83       17.71      1.38 o 
   6   0   3        0.01        0.33      0.66 o 
   7   0   3       11.13       10.98      1.32 o 
  -8   1   3        0.54        1.04      0.91 o 
  -7   1   3        4.86        4.88      0.66 o 
  -6   1   3        0.25        0.08      0.42 o 
  -5   1   3       12.41       10.15      0.76 o 
  -4   1   3      248.38      232.39      2.87 o 
  -3   1   3      148.82      163.57      2.07 o 
  -2   1   3      448.24      467.75      7.31 o 
  -1   1   3      310.02      284.44      5.64 o 
   0   1   3      406.83      404.73      4.43 o 
   1   1   3       87.94       74.33      1.03 o 
   2   1   3       31.25       25.14      0.69 o 
   3   1   3     1357.22     1474.88     15.72 o 
   4   1   3      108.58      110.43      2.39 o 
   5   1   3       24.51       24.21      1.05 o 
   6   1   3       37.01       35.88      3.35 o 
   7   1   3        4.07        4.25      1.03 o 
  -8   2   3        3.01        2.21      0.90 o 
  -7   2   3        4.67        5.68      0.67 o 
  -6   2   3      102.25       85.45      4.69 o 
  -5   2   3      114.19      117.13      2.82 o 
  -4   2   3      444.66      455.18      5.23 o 
  -3   2   3        1.41        5.11      0.76 o 
  -2   2   3       38.33       32.45      0.61 o 
  -1   2   3     1046.89     1070.79     13.31 o 
   0   2   3      202.12      198.94      2.35 o 
   1   2   3     1499.88     1684.22     17.79 o 
   2   2   3      112.25      105.35      1.50 o 
   3   2   3        3.58        4.73      0.39 o 
   4   2   3        9.46        8.99      0.48 o 
   5   2   3        0.51        0.11      0.54 o 
   6   2   3        0.33        1.39      0.81 o 
   7   2   3       22.07       21.51      1.50 o 
  -8   3   3        2.70        1.35      0.95 o 
  -7   3   3       34.01       31.35      1.16 o 
  -6   3   3        0.38        2.08      1.18 o 
  -5   3   3      122.72      119.69      1.82 o 
  -4   3   3       97.16       94.24      1.46 o 
  -3   3   3       73.33       70.59      1.13 o 
  -2   3   3        1.57        0.67      0.20 o 
  -1   3   3      783.60      815.07      8.78 o 
   0   3   3      350.37      360.69      4.10 o 
   1   3   3      175.68      170.53      2.58 o 
   2   3   3      151.01      137.45      1.90 o 
   3   3   3       25.44       24.68      0.77 o 
   4   3   3       13.90       15.68      0.73 o 
   5   3   3        0.61        1.00      0.74 o 
   6   3   3       29.18       31.51      1.64 o 
  -8   4   3       25.45       24.09      1.62 o 
  -7   4   3        7.90        9.63      1.34 o 
  -6   4   3       47.90       41.34      1.55 o 
  -5   4   3      103.18      107.31      1.73 o 
  -4   4   3       70.76       63.45      1.14 o 
  -3   4   3     1110.75     1169.39     12.60 o 
  -2   4   3      532.72      552.98      6.16 o 
  -1   4   3      268.82      296.35      3.48 o 
   0   4   3        5.56        4.46      0.34 o 
   1   4   3        9.37        7.13      0.49 o 
   2   4   3       16.12       17.36      0.59 o 
   3   4   3      202.78      213.39      2.89 o 
   4   4   3       79.33       73.81      2.75 o 
   5   4   3       59.06       59.68      2.08 o 
   6   4   3       24.30       22.33      1.50 o 
  -8   5   3        0.08        1.95      1.74 o 
  -7   5   3       33.62       32.16      1.18 o 
  -6   5   3        4.38        4.14      0.55 o 
  -5   5   3       31.91       30.72      0.95 o 
  -4   5   3        0.90        0.45      0.34 o 
  -3   5   3        9.35       12.07      0.47 o 
  -2   5   3       84.70       79.78      1.27 o 
  -1   5   3      231.14      209.65      2.65 o 
   0   5   3       66.49       61.20      1.09 o 
   1   5   3      196.91      195.76      2.60 o 
   2   5   3      849.14      865.90     15.67 o 
   3   5   3      127.98      129.34      2.06 o 
   4   5   3        5.14        5.78      0.75 o 
   5   5   3        6.39        6.93      1.11 o 
  -8   6   3        0.07        0.49      1.88 o 
  -7   6   3        3.28        5.34      1.73 o 
  -6   6   3       23.04       25.42      1.05 o 
  -5   6   3       11.03       13.50      0.77 o 
  -4   6   3        0.32        0.52      0.46 o 
  -3   6   3       80.15       80.57      1.67 o 
  -2   6   3       37.85       35.91      1.29 o 
  -1   6   3       18.60       15.73      0.65 o 
   0   6   3      141.09      139.07      2.37 o 
   1   6   3       25.83       25.73      2.19 o 
   2   6   3      487.84      506.88      7.01 o 
   3   6   3        3.71        5.10      0.86 o 
   4   6   3        6.06        6.02      1.01 o 
  -7   7   3        3.29        3.09      1.61 o 
  -6   7   3        1.73        2.88      0.87 o 
  -5   7   3        0.04       -0.49      0.69 o 
  -4   7   3       23.04       23.24      1.19 o 
  -3   7   3       67.15       70.25      3.01 o 
  -2   7   3       99.96      107.81      2.65 o 
  -1   7   3       12.75       11.80      1.14 o 
   0   7   3      874.93      901.24     14.53 o 
   1   7   3        6.65        5.97      0.72 o 
   2   7   3       37.20       33.96      2.33 o 
   3   7   3        0.06        0.74      0.99 o 
   4   7   3        4.89        2.86      1.33 o 
  -7   8   3        1.65        0.63      1.59 o 
  -6   8   3       42.00       42.13      2.10 o 
  -5   8   3        2.51        3.85      0.92 o 
  -4   8   3       25.19       22.11      1.31 o 
  -3   8   3        7.03        7.24      0.97 o 
  -2   8   3       17.66       15.40      1.21 o 
  -1   8   3       30.50       29.89      1.40 o 
   0   8   3        0.64        0.20      0.67 o 
   1   8   3        1.85        2.68      1.28 o 
   2   8   3        0.17       -0.08      0.75 o 
  -6   9   3        0.19       -0.14      1.00 o 
  -5   9   3        4.32        3.03      1.07 o 
  -4   9   3       79.69       80.28      2.56 o 
  -3   9   3        0.08       -0.21      0.93 o 
  -2   9   3       72.44       76.69      4.54 o 
  -1   9   3       24.15       23.45      1.36 o 
   0   9   3        1.94        4.44      3.05 o 
   1   9   3       27.42       30.29      1.59 o 
  -4  10   3        5.29        4.59      1.22 o 
  -3  10   3       19.40       16.57      3.00 o 
  -2  10   3        8.19        5.97      1.17 o 
  -1  10   3        1.25        1.20      0.85 o 
   1 -11   4       33.42       33.28      1.40 o 
   2 -11   4       11.31       14.16      1.11 o 
  -2 -10   4        2.08        3.59      0.94 o 
  -1 -10   4       15.34       11.70      0.95 o 
   0 -10   4        6.03        5.54      0.77 o 
   1 -10   4        0.02       -0.02      0.64 o 
   2 -10   4       50.46       52.54      1.58 o 
   3 -10   4        6.71        8.33      0.84 o 
   4 -10   4        5.10        5.04      0.97 o 
   5 -10   4        6.89        5.68      1.10 o 
  -3  -9   4        6.56        7.60      1.13 o 
  -2  -9   4       15.69       17.67      1.22 o 
  -1  -9   4       12.74       13.70      0.89 o 
   0  -9   4       22.80       27.90      1.13 o 
   1  -9   4        0.65        1.77      0.59 o 
   2  -9   4        1.40        2.47      0.81 o 
   3  -9   4        3.91        5.27      0.70 o 
   4  -9   4       12.02       14.58      1.16 o 
   5  -9   4        5.44        5.32      0.97 o 
   6  -9   4        9.92       10.34      1.12 o 
  -4  -8   4       19.15       21.36      1.47 o 
  -3  -8   4        2.15        3.28      0.98 o 
  -2  -8   4      110.24       82.24      2.36 o 
  -1  -8   4        8.39        6.22      0.71 o 
   0  -8   4       36.26       31.47      1.18 o 
   1  -8   4       23.45       22.18      0.89 o 
   2  -8   4       50.23       49.01      1.62 o 
   3  -8   4      121.15      122.21      2.96 o 
   4  -8   4       54.58       57.35      1.98 o 
   5  -8   4       15.11       14.26      1.23 o 
   6  -8   4        4.31        5.66      1.01 o 
  -5  -7   4        0.02        0.36      0.94 o 
  -4  -7   4      109.61       98.72      2.80 o 
  -3  -7   4        6.03        6.80      0.94 o 
  -2  -7   4       70.58       69.10      1.63 o 
  -1  -7   4       73.10       73.78      1.65 o 
   0  -7   4      110.98      106.08      2.78 o 
   1  -7   4       39.15       34.90      1.37 o 
   2  -7   4       18.18       17.55      0.74 o 
   3  -7   4        0.11        0.32      0.43 o 
   4  -7   4       10.51       12.32      1.01 o 
   5  -7   4        0.40        1.05      0.73 o 
   6  -7   4        3.18        3.52      0.99 o 
   7  -7   4        0.33        1.14      0.91 o 
  -6  -6   4        0.45       -0.62      1.10 o 
  -5  -6   4        4.49        3.76      0.97 o 
  -4  -6   4       13.35       13.77      1.11 o 
  -3  -6   4        0.24        0.80      0.60 o 
  -2  -6   4       25.80       23.60      0.94 o 
  -1  -6   4       27.12       28.43      1.69 o 
   0  -6   4       56.37       53.26      1.23 o 
   1  -6   4       12.90       20.11      0.73 o 
   2  -6   4       23.31       20.61      1.38 o 
   3  -6   4        0.77        0.72      0.39 o 
   4  -6   4       39.59       39.48      1.44 o 
   5  -6   4        0.86        1.41      0.62 o 
   6  -6   4        0.07       -0.30      0.77 o 
   7  -6   4        0.00       -0.35      0.78 o 
  -6  -5   4        0.10       -0.87      1.06 o 
  -5  -5   4       23.55       25.39      1.12 o 
  -4  -5   4       41.42       42.64      1.24 o 
  -3  -5   4       42.43       41.73      1.41 o 
  -2  -5   4       36.66       37.23      0.85 o 
  -1  -5   4       62.16       59.41      1.04 o 
   0  -5   4      100.94      105.20      1.83 o 
   1  -5   4       58.01       64.39      1.02 o 
   2  -5   4      265.53      285.01      3.41 o 
   3  -5   4       14.30       14.36      0.55 o 
   4  -5   4       17.39       17.89      0.74 o 
   5  -5   4        0.82        0.89      0.48 o 
   6  -5   4       10.55        8.97      0.90 o 
   7  -5   4        1.08        1.16      0.91 o 
  -7  -4   4        5.10        4.05      0.86 o 
  -6  -4   4        2.77        3.31      0.71 o 
  -5  -4   4       43.90       42.18      1.59 o 
  -4  -4   4        3.12        4.53      1.18 o 
  -3  -4   4       61.14       69.77      1.50 o 
  -2  -4   4       41.60       36.52      0.79 o 
  -1  -4   4       32.28       19.14      0.53 o 
   0  -4   4       59.06       72.48      1.11 o 
   1  -4   4       10.12       11.55      0.54 o 
   2  -4   4       23.45       21.32      0.52 o 
   3  -4   4        5.63       10.75      0.96 o 
   4  -4   4        2.65        2.86      0.98 o 
   5  -4   4      144.84      146.97      2.65 o 
   6  -4   4       41.85       40.12      2.09 o 
   7  -4   4       19.28       17.93      1.83 o 
   8  -4   4       20.85       20.73      1.56 o 
  -7  -3   4       11.21       10.97      0.94 o 
  -6  -3   4        5.29        4.91      0.66 o 
  -5  -3   4        5.50        5.43      0.56 o 
  -4  -3   4       72.79       65.46      1.68 o 
  -3  -3   4       62.71       70.66      1.18 o 
  -2  -3   4        1.85        1.00      0.28 o 
  -1  -3   4       25.80       30.89      0.65 o 
   0  -3   4       10.95       12.31      0.54 o 
   1  -3   4      331.37      344.54      3.91 o 
   2  -3   4       68.02       75.95      1.10 o 
   3  -3   4      266.63      289.53      4.12 o 
   4  -3   4      291.09      289.76      4.28 o 
   5  -3   4       22.57       21.16      1.31 o 
   6  -3   4       51.25       48.78      1.45 o 
   7  -3   4       26.13       21.19      1.41 o 
   8  -3   4        1.58        2.94      1.16 o 
  -8  -2   4        0.24        1.77      0.94 o 
  -7  -2   4        5.46        5.86      0.80 o 
  -6  -2   4        1.07        1.93      0.53 o 
  -5  -2   4       32.39       33.21      1.29 o 
  -4  -2   4       13.31       14.40      0.95 o 
  -3  -2   4       16.90       18.13      0.90 o 
  -2  -2   4        0.31        0.13      0.25 o 
  -1  -2   4      598.69      638.53      6.97 o 
   0  -2   4        3.01        4.28      0.27 o 
   1  -2   4       44.30       41.07      0.87 o 
   2  -2   4      142.06      146.45      2.25 o 
   3  -2   4       73.02       73.23      1.43 o 
   4  -2   4        2.67        3.14      0.43 o 
   5  -2   4        6.45        5.87      0.82 o 
   6  -2   4       19.82       20.05      0.98 o 
   7  -2   4        9.58        9.95      1.14 o 
   8  -2   4        0.16        0.14      1.20 o 
  -8  -1   4        4.58        5.93      1.47 o 
  -7  -1   4        5.98        6.89      0.80 o 
  -6  -1   4       12.50       10.01      0.94 o 
  -5  -1   4        6.14        6.12      0.52 o 
  -4  -1   4       13.58       14.02      0.68 o 
  -3  -1   4       17.18       21.20      0.68 o 
  -2  -1   4       76.80       69.38      1.06 o 
  -1  -1   4       95.91      100.96      1.36 o 
   0  -1   4       16.23       14.13      0.38 o 
   1  -1   4      328.45      316.95      3.57 o 
   2  -1   4      174.75      184.00      2.71 o 
   3  -1   4       31.75       36.35      0.92 o 
   4  -1   4      103.27      102.04      1.92 o 
   5  -1   4       33.46       31.20      1.05 o 
   6  -1   4       10.21       10.40      1.01 o 
   7  -1   4        6.47        7.05      1.08 o 
  -8   0   4        3.36        2.45      0.90 o 
  -7   0   4        0.71        0.51      0.58 o 
  -6   0   4        1.07        1.48      0.45 o 
  -5   0   4       98.25       94.85      2.71 o 
  -4   0   4        1.62        2.57      0.41 o 
  -3   0   4       68.56       60.74      0.98 o 
  -2   0   4      519.91      543.64      5.98 o 
  -1   0   4      256.01      253.36      2.92 o 
   0   0   4        0.41        0.51      0.20 o 
   1   0   4      432.43      418.47      4.63 o 
   2   0   4       25.37       19.38      0.45 o 
   3   0   4       34.12       44.56      1.06 o 
   4   0   4       39.36       36.02      1.56 o 
   5   0   4       76.65       77.31      1.73 o 
   6   0   4        2.66        2.92      0.78 o 
   7   0   4        1.20        1.87      0.88 o 
  -8   1   4        0.04       -0.50      0.85 o 
  -7   1   4        3.06        4.15      1.65 o 
  -6   1   4        1.16        0.94      0.52 o 
  -5   1   4        9.38       10.10      0.60 o 
  -4   1   4      597.27      639.07      7.14 o 
  -3   1   4       68.19       76.84      1.18 o 
  -2   1   4       44.92       39.40      0.70 o 
  -1   1   4       45.48       46.19      0.93 o 
   0   1   4      146.04      140.43      1.73 o 
   1   1   4     1308.76     1446.98     15.31 o 
   2   1   4       13.71       10.76      0.39 o 
   3   1   4        9.92        8.00      0.53 o 
   4   1   4       29.00       27.50      0.92 o 
   5   1   4       39.27       40.76      1.24 o 
   6   1   4       18.03       18.55      1.39 o 
   7   1   4        0.00        0.54      0.91 o 
  -8   2   4        2.73        3.06      0.99 o 
  -7   2   4        0.00       -0.40      0.54 o 
  -6   2   4        9.00       11.84      0.71 o 
  -5   2   4       19.78       19.05      0.73 o 
  -4   2   4      329.99      335.38      4.00 o 
  -3   2   4      411.82      428.51      4.88 o 
  -2   2   4       27.58       19.64      0.73 o 
  -1   2   4     1167.01     1224.81     15.27 o 
   0   2   4      168.00      175.96      2.86 o 
   1   2   4     2766.82     3246.78     33.98 o 
   2   2   4      137.19      158.99      2.33 o 
   3   2   4       17.58       16.19      0.57 o 
   4   2   4        1.49        2.02      0.50 o 
   5   2   4       25.55       24.93      1.23 o 
   6   2   4       57.39       60.82      2.16 o 
   7   2   4        0.35        0.56      1.02 o 
  -8   3   4       13.38       11.37      1.35 o 
  -7   3   4        2.56        2.40      0.63 o 
  -6   3   4      205.19      174.49      8.31 o 
  -5   3   4       12.11       13.53      0.62 o 
  -4   3   4       24.31       29.74      0.77 o 
  -3   3   4      113.03      114.20      1.75 o 
  -2   3   4        5.08        4.09      0.27 o 
  -1   3   4     2008.70     2381.99     25.08 o 
   0   3   4        0.11        1.62      0.28 o 
   1   3   4      205.98      202.37      2.56 o 
   2   3   4       57.52       53.87      1.01 o 
   3   3   4       72.35       72.64      2.03 o 
   4   3   4      240.85      233.73      9.22 o 
   5   3   4       61.70       61.13      2.02 o 
   6   3   4        0.87        0.55      0.94 o 
  -8   4   4        3.78        1.95      1.57 o 
  -7   4   4       44.43       46.12      1.39 o 
  -6   4   4        1.37        1.33      0.55 o 
  -5   4   4        4.86        5.59      0.42 o 
  -4   4   4       98.85       86.68      1.42 o 
  -3   4   4       47.46       38.59      0.90 o 
  -2   4   4      100.73       94.70      1.38 o 
  -1   4   4      118.17      106.90      1.51 o 
   0   4   4       97.90       85.10      1.32 o 
   1   4   4        0.98        0.78      0.27 o 
   2   4   4        1.91        2.45      0.36 o 
   3   4   4        7.78        7.80      0.61 o 
   4   4   4      123.88      121.74      2.42 o 
   5   4   4       48.96       50.72      1.97 o 
   6   4   4        0.20        0.43      1.10 o 
  -8   5   4       15.47       13.84      2.28 o 
  -7   5   4        0.01        2.09      0.97 o 
  -6   5   4       27.69       27.58      1.38 o 
  -5   5   4      124.43      118.46      2.79 o 
  -4   5   4       38.22       38.48      2.44 o 
  -3   5   4       18.06       15.92      2.10 o 
  -2   5   4      138.27      123.43      5.54 o 
  -1   5   4      194.27      170.35      7.99 o 
   0   5   4      285.61      282.20      4.12 o 
   1   5   4      268.20      274.02      3.47 o 
   2   5   4       12.94       11.47      0.56 o 
   3   5   4       16.92       18.34      0.79 o 
   4   5   4       30.23       33.03      2.18 o 
   5   5   4        2.55        4.48      1.17 o 
  -8   6   4        0.93        1.44      2.03 o 
  -7   6   4        2.76        1.84      1.09 o 
  -6   6   4        4.31        3.02      0.97 o 
  -5   6   4       10.15       10.17      1.01 o 
  -4   6   4      119.73      122.19      2.31 o 
  -3   6   4      120.21      122.90      2.26 o 
  -2   6   4       89.77       87.77      1.77 o 
  -1   6   4      153.16      157.51      2.64 o 
   0   6   4      164.57      169.42      3.56 o 
   1   6   4      638.45      650.98     10.79 o 
   2   6   4      242.49      250.62      8.56 o 
   3   6   4       29.99       39.04      2.64 o 
  -7   7   4        0.82        1.12      1.37 o 
  -6   7   4        2.34        2.19      0.88 o 
  -5   7   4       10.95        9.92      1.07 o 
  -4   7   4        0.40        0.52      0.66 o 
  -3   7   4        1.78        1.03      0.68 o 
  -2   7   4       33.55       32.86      3.87 o 
  -1   7   4      301.84      314.46      5.89 o 
   0   7   4        2.73        2.46      0.70 o 
   1   7   4       31.68       35.29      1.48 o 
   2   7   4       20.80       18.92      1.57 o 
   3   7   4        1.95        2.57      0.80 o 
  -6   8   4        2.03        0.96      1.03 o 
  -5   8   4        2.87        3.30      0.92 o 
  -4   8   4        2.63        2.11      0.84 o 
  -3   8   4       27.85       28.71      1.48 o 
  -2   8   4      364.99      351.30      6.65 o 
  -1   8   4        1.24        1.22      1.49 o 
   0   8   4        3.68        4.71      1.09 o 
   1   8   4       28.44       32.78      2.85 o 
   2   8   4        0.31        0.46      0.80 o 
  -5   9   4       45.60       46.80      2.04 o 
  -4   9   4      161.45      172.93      4.15 o 
  -3   9   4       14.58       15.36      1.33 o 
  -2   9   4        1.57        1.03      0.91 o 
  -1   9   4        7.27        8.89      1.46 o 
   0   9   4        4.00        4.41      0.97 o 
   1   9   4        0.02       -0.21      0.87 o 
   1 -11   5        0.21        0.53      0.77 o 
   2 -11   5        8.27       10.51      1.05 o 
  -2 -10   5       15.33       13.12      1.52 o 
  -1 -10   5        1.78        1.18      0.94 o 
   0 -10   5        0.17        0.92      0.63 o 
   1 -10   5        0.05       -0.06      0.74 o 
   2 -10   5       24.57       24.15      1.52 o 
   3 -10   5       12.28       11.34      1.24 o 
   4 -10   5       37.82       43.27      2.25 o 
  -3  -9   5        0.02        1.42      1.47 o 
  -2  -9   5        9.98        9.64      1.04 o 
  -1  -9   5       26.99       26.21      2.28 o 
   0  -9   5      178.69      165.51      3.04 o 
   1  -9   5       12.59       13.42      0.86 o 
   2  -9   5       95.84       94.42      2.05 o 
   3  -9   5       23.19       21.59      1.37 o 
   4  -9   5        0.01       -0.89      0.78 o 
   5  -9   5       17.53       17.09      1.34 o 
  -4  -8   5        0.38        0.28      0.92 o 
  -3  -8   5        5.83        4.42      0.91 o 
  -2  -8   5       40.19       40.04      1.64 o 
  -1  -8   5       49.76       40.34      1.28 o 
   0  -8   5        1.10        1.26      1.29 o 
   1  -8   5       56.30       51.27      1.36 o 
   2  -8   5        0.09        0.88      0.66 o 
   3  -8   5       13.72       13.34      2.16 o 
   4  -8   5      102.61      109.15      2.93 o 
   5  -8   5        0.02        1.09      0.83 o 
   6  -8   5        4.26        4.50      0.98 o 
  -5  -7   5        8.18        9.50      1.55 o 
  -4  -7   5       40.62       33.97      1.91 o 
  -3  -7   5       84.13       71.71      2.58 o 
  -2  -7   5       44.27       45.21      2.14 o 
  -1  -7   5       78.89       75.92      1.69 o 
   0  -7   5        2.38        1.98      0.76 o 
   1  -7   5      133.37      124.99      3.05 o 
   2  -7   5      269.47      273.53      4.21 o 
   3  -7   5       73.62       75.65      3.55 o 
   4  -7   5       22.25       22.42      2.34 o 
   5  -7   5        4.65        3.83      0.83 o 
   6  -7   5        2.29        2.71      0.90 o 
   7  -7   5        1.66        2.16      0.97 o 
  -6  -6   5       28.51       31.60      1.85 o 
  -5  -6   5        2.75        3.56      1.01 o 
  -4  -6   5        5.44        2.79      0.85 o 
  -3  -6   5      102.49      101.10      2.60 o 
  -2  -6   5       15.86       14.79      0.89 o 
  -1  -6   5        0.27        0.55      0.40 o 
   0  -6   5       15.28       10.94      0.60 o 
   1  -6   5      152.32      139.49      2.72 o 
   2  -6   5        7.35        7.56      0.51 o 
   3  -6   5       25.96       25.40      1.16 o 
   4  -6   5       20.93       17.76      1.04 o 
   5  -6   5        0.01        0.22      0.72 o 
   6  -6   5        4.51        4.29      0.89 o 
   7  -6   5        0.34        2.17      1.48 o 
  -6  -5   5       10.30       10.60      1.29 o 
  -5  -5   5       25.36       23.12      1.39 o 
  -4  -5   5       39.52       38.34      1.80 o 
  -3  -5   5       29.93       28.69      0.97 o 
  -2  -5   5      288.74      250.40      8.06 o 
  -1  -5   5       89.96       77.95      1.53 o 
   0  -5   5        1.03        2.58      0.28 o 
   1  -5   5        3.50        3.46      0.38 o 
   2  -5   5       25.54       28.42      0.67 o 
   3  -5   5      128.61      117.01      2.68 o 
   4  -5   5       26.42       25.71      2.14 o 
   5  -5   5        6.71        8.04      0.68 o 
   6  -5   5        9.12        9.77      1.07 o 
   7  -5   5        6.34        4.86      1.07 o 
  -7  -4   5        0.00       -0.39      0.77 o 
  -6  -4   5        2.15        2.90      0.84 o 
  -5  -4   5        0.01       -0.34      0.51 o 
  -4  -4   5        1.14        1.86      0.69 o 
  -3  -4   5      224.36      212.31      6.93 o 
  -2  -4   5       32.06       25.75      0.69 o 
  -1  -4   5      147.98      131.73      1.83 o 
   0  -4   5       43.19       36.93      0.75 o 
   1  -4   5      430.64      410.68      4.68 o 
   2  -4   5      540.61      559.20      6.65 o 
   3  -4   5      104.90       97.74      1.82 o 
   4  -4   5       25.91       28.37      0.97 o 
   5  -4   5       43.82       41.41      1.60 o 
   6  -4   5        0.58        1.58      0.63 o 
   7  -4   5        6.37        6.67      1.18 o 
  -7  -3   5        5.31        3.87      0.81 o 
  -6  -3   5       45.21       46.10      1.44 o 
  -5  -3   5      132.41      137.07      2.55 o 
  -4  -3   5       75.88       75.99      2.04 o 
  -3  -3   5       50.93       53.92      1.26 o 
  -2  -3   5        0.41        1.31      0.29 o 
  -1  -3   5        4.10        3.94      0.51 o 
   0  -3   5        3.99        5.34      0.37 o 
   1  -3   5       36.96       33.60      0.85 o 
   2  -3   5      290.49      312.52      3.63 o 
   3  -3   5       42.52       37.40      1.00 o 
   4  -3   5      156.75      156.70      3.37 o 
   5  -3   5        9.93        8.20      0.66 o 
   6  -3   5       30.50       33.02      1.71 o 
   7  -3   5        0.20        0.09      1.18 o 
  -8  -2   5       15.38       16.77      1.11 o 
  -7  -2   5        1.94        2.33      0.74 o 
  -6  -2   5       29.20       32.15      1.16 o 
  -5  -2   5      110.91      112.53      2.76 o 
  -4  -2   5      145.03      141.80      2.43 o 
  -3  -2   5      202.91      200.66      2.57 o 
  -2  -2   5      915.65      929.67     10.10 o 
  -1  -2   5     1815.36     1982.85     20.93 o 
   0  -2   5       84.11       96.82      1.36 o 
   1  -2   5        8.71       10.53      0.79 o 
   2  -2   5      168.97      168.71      2.59 o 
   3  -2   5        3.37        3.74      0.41 o 
   4  -2   5        5.69        5.06      0.52 o 
   5  -2   5      134.99      132.77      2.51 o 
   6  -2   5        7.46       10.24      1.04 o 
   7  -2   5        3.19        4.25      1.06 o 
  -8  -1   5        6.95        8.06      0.95 o 
  -7  -1   5       62.39       61.82      1.74 o 
  -6  -1   5       40.10       41.46      1.86 o 
  -5  -1   5       22.58       20.62      0.83 o 
  -4  -1   5      102.67       90.94      1.75 o 
  -3  -1   5      647.49      693.44      7.67 o 
  -2  -1   5     1157.98     1302.07     13.92 o 
  -1  -1   5      458.31      484.04      5.39 o 
   0  -1   5      707.94      744.56      8.05 o 
   1  -1   5      518.50      531.31      5.85 o 
   2  -1   5      283.91      287.06      4.04 o 
   3  -1   5      173.43      175.56      3.24 o 
   4  -1   5      171.49      163.82      6.59 o 
   5  -1   5       16.44       15.82      0.98 o 
   6  -1   5        0.96        0.46      0.81 o 
   7  -1   5        0.20        0.03      0.98 o 
  -8   0   5        2.03        1.60      0.79 o 
  -7   0   5        0.40        0.73      0.61 o 
  -6   0   5        9.93       10.89      0.71 o 
  -5   0   5        5.45        4.56      0.60 o 
  -4   0   5      200.83      203.66      3.11 o 
  -3   0   5      297.78      287.94      3.99 o 
  -2   0   5     1309.08     1425.67     15.18 o 
  -1   0   5     1133.68     1161.88     12.39 o 
   0   0   5        9.91       11.83      0.37 o 
   1   0   5        9.71       10.51      0.36 o 
   2   0   5      105.30       97.24      1.36 o 
   3   0   5      366.80      363.67      5.12 o 
   4   0   5        3.29        5.18      0.51 o 
   5   0   5        5.43        5.70      0.60 o 
   6   0   5        0.06       -0.08      0.72 o 
   7   0   5        0.27       -0.03      0.86 o 
  -8   1   5        1.14        2.23      0.80 o 
  -7   1   5       10.67       11.09      0.82 o 
  -6   1   5        1.04        0.78      0.65 o 
  -5   1   5        2.71        3.83      0.60 o 
  -4   1   5       22.43       20.87      0.62 o 
  -3   1   5       13.31       12.58      0.44 o 
  -2   1   5      275.41      274.64      3.25 o 
  -1   1   5       84.39       83.57      1.56 o 
   0   1   5      294.77      312.57      3.59 o 
   1   1   5       67.36       71.00      1.08 o 
   2   1   5        0.41        1.06      0.26 o 
   3   1   5      229.91      253.73      3.81 o 
   4   1   5        1.01        0.84      0.42 o 
   5   1   5        1.89        2.38      0.59 o 
   6   1   5        0.01        0.19      0.78 o 
   7   1   5        5.72        5.76      1.18 o 
  -8   2   5        4.84        4.53      0.82 o 
  -7   2   5       29.82       28.98      1.15 o 
  -6   2   5      269.93      254.59     10.20 o 
  -5   2   5       25.11       24.55      0.85 o 
  -4   2   5        1.08        1.64      0.40 o 
  -3   2   5       46.34       44.17      0.84 o 
  -2   2   5      290.80      287.84      4.07 o 
  -1   2   5      465.78      502.27      7.08 o 
   0   2   5       30.57       33.84      0.67 o 
   1   2   5      637.03      767.53      8.41 o 
   2   2   5        1.44        2.08      0.32 o 
   3   2   5        4.48        3.79      0.37 o 
   4   2   5       24.94       25.20      0.95 o 
   5   2   5        1.75        1.98      0.94 o 
   6   2   5       77.55       77.12      3.56 o 
  -8   3   5       21.41       21.20      1.57 o 
  -7   3   5        0.67        0.96      0.57 o 
  -6   3   5        1.72        2.96      0.54 o 
  -5   3   5       27.54       26.83      0.76 o 
  -4   3   5        5.01        6.61      0.42 o 
  -3   3   5       83.83       86.60      1.32 o 
  -2   3   5       17.84       15.48      0.62 o 
  -1   3   5       18.83       30.55      0.85 o 
   0   3   5       43.54       34.87      0.74 o 
   1   3   5       10.12       10.12      0.58 o 
   2   3   5       48.57       47.68      0.97 o 
   3   3   5       89.88       87.15      1.48 o 
   4   3   5        3.90        5.41      1.00 o 
   5   3   5        0.05        0.30      1.27 o 
   6   3   5       19.38       19.96      1.46 o 
  -8   4   5       39.67       35.83      1.92 o 
  -7   4   5        0.02       -0.05      1.00 o 
  -6   4   5       50.39       55.48      1.93 o 
  -5   4   5        2.99        3.33      0.99 o 
  -4   4   5        3.17        4.38      0.92 o 
  -3   4   5      376.53      409.90      5.73 o 
  -2   4   5       15.67       11.68      0.58 o 
  -1   4   5      121.50      122.06      2.12 o 
   0   4   5       45.31       52.70      1.20 o 
   1   4   5       73.86       67.62      1.44 o 
   2   4   5       87.92       84.54      2.50 o 
   3   4   5        0.06        0.34      0.38 o 
   4   4   5       63.56       65.87      2.01 o 
   5   4   5       27.75       31.06      1.64 o 
  -8   5   5        0.13       -0.99      1.17 o 
  -7   5   5        0.06        1.02      1.06 o 
  -6   5   5        4.92        9.16      2.04 o 
  -5   5   5       52.33       58.32      1.52 o 
  -4   5   5       17.68       16.93      0.79 o 
  -3   5   5        0.77        1.06      0.45 o 
  -2   5   5        2.05        3.94      0.45 o 
  -1   5   5        4.23        2.95      0.54 o 
   0   5   5        1.60        1.45      0.37 o 
   1   5   5        4.35        3.95      0.50 o 
   2   5   5        4.37        3.72      0.52 o 
   3   5   5      252.54      263.17      4.16 o 
   4   5   5        8.09        9.27      1.61 o 
   5   5   5        5.55        7.60      1.52 o 
  -7   6   5        2.11       -0.01      1.21 o 
  -6   6   5        4.31        5.16      0.74 o 
  -5   6   5       27.98       27.57      1.52 o 
  -4   6   5       16.80       16.01      0.85 o 
  -3   6   5        0.09        0.54      0.44 o 
  -2   6   5       12.32       14.74      0.73 o 
  -1   6   5       42.17       36.59      2.06 o 
   0   6   5      113.30       99.86      1.99 o 
   1   6   5       16.29       15.60      1.52 o 
   2   6   5       59.28       60.16      2.73 o 
   3   6   5        9.23       12.45      1.07 o 
  -7   7   5        2.87        3.85      1.67 o 
  -6   7   5        6.39        4.76      1.04 o 
  -5   7   5        5.06        6.38      0.96 o 
  -4   7   5        0.69        1.39      0.74 o 
  -3   7   5       31.67       32.86      2.22 o 
  -2   7   5       10.35        8.79      0.95 o 
  -1   7   5      301.88      307.82      8.34 o 
   0   7   5      220.75      213.60      4.86 o 
   1   7   5        1.75        3.95      0.78 o 
   2   7   5        4.46        6.43      1.74 o 
   3   7   5        2.40        3.63      0.93 o 
  -6   8   5        1.62        1.90      1.01 o 
  -5   8   5        0.45       -0.34      0.82 o 
  -4   8   5        9.75       10.12      1.30 o 
  -3   8   5      115.76      121.61      3.18 o 
  -2   8   5       35.32       34.02      1.60 o 
  -1   8   5       67.92       63.39      2.16 o 
   0   8   5       44.52       41.18      1.72 o 
   1   8   5       26.00       29.66      1.52 o 
   2   8   5        2.34        2.96      0.96 o 
  -5   9   5        5.36        6.43      1.16 o 
  -4   9   5       37.01       37.94      1.85 o 
  -3   9   5       36.94       38.69      2.28 o 
  -2   9   5        1.31        0.70      1.22 o 
  -1   9   5       48.57       51.38      3.74 o 
   0   9   5        1.66        2.49      0.89 o 
  -2 -10   6        1.00        1.37      0.95 o 
  -1 -10   6        1.22        1.35      0.87 o 
   0 -10   6        4.38        3.76      0.78 o 
   1 -10   6       11.42        9.85      0.84 o 
   2 -10   6        0.36        0.74      0.68 o 
   3 -10   6        1.26        1.31      1.56 o 
   4 -10   6        0.12        1.27      1.00 o 
  -3  -9   6       30.70       28.91      2.14 o 
  -2  -9   6       18.22       16.35      1.21 o 
  -1  -9   6       20.47       21.04      1.03 o 
   0  -9   6       55.70       51.26      2.11 o 
   1  -9   6       31.80       29.03      1.15 o 
   2  -9   6       13.24       14.41      0.88 o 
   3  -9   6        0.98        0.61      1.20 o 
   4  -9   6        8.29        7.77      1.09 o 
   5  -9   6        0.63        2.01      1.30 o 
  -4  -8   6        8.26        8.13      1.13 o 
  -3  -8   6        3.65        3.59      0.93 o 
  -2  -8   6       21.18       17.45      1.27 o 
  -1  -8   6        0.85        1.99      0.60 o 
   0  -8   6        0.02       -0.44      0.53 o 
   1  -8   6      215.01      214.33      3.51 o 
   2  -8   6      160.17      164.87      2.88 o 
   3  -8   6       24.45       23.30      1.37 o 
   4  -8   6       11.59       10.51      1.08 o 
   5  -8   6       12.39       14.35      1.23 o 
   6  -8   6        7.98        8.35      1.82 o 
  -5  -7   6        0.02        0.39      1.06 o 
  -4  -7   6        0.80        1.32      0.90 o 
  -3  -7   6       69.96       63.64      4.16 o 
  -2  -7   6       27.83       26.73      1.56 o 
  -1  -7   6       38.92       36.28      2.23 o 
   0  -7   6      121.04      113.63      2.41 o 
   1  -7   6        2.28        1.93      0.52 o 
   2  -7   6       35.74       36.89      1.08 o 
   3  -7   6        0.16        1.04      0.71 o 
   4  -7   6       13.15       13.73      1.13 o 
   5  -7   6       28.92       26.86      1.46 o 
   6  -7   6       15.95       14.02      1.40 o 
  -6  -6   6        1.56        0.85      1.18 o 
  -5  -6   6       23.89       20.69      1.48 o 
  -4  -6   6        0.02       -0.05      0.82 o 
  -3  -6   6       75.57       77.19      2.34 o 
  -2  -6   6       56.80       57.86      1.42 o 
  -1  -6   6       69.64       66.73      1.60 o 
   0  -6   6      196.52      193.29      3.09 o 
   1  -6   6       61.89       63.60      1.67 o 
   2  -6   6       14.82       14.61      0.67 o 
   3  -6   6       32.40       31.94      1.35 o 
   4  -6   6       18.71       18.39      1.14 o 
   5  -6   6       26.42       23.55      1.35 o 
   6  -6   6        0.96        1.71      0.89 o 
   7  -6   6        3.63        1.99      1.01 o 
  -6  -5   6       27.58       30.61      1.75 o 
  -5  -5   6        0.05        0.92      1.16 o 
  -4  -5   6      166.00      173.08      3.99 o 
  -3  -5   6       58.77       60.13      1.46 o 
  -2  -5   6       22.49       22.42      0.72 o 
  -1  -5   6       68.30       74.53      1.28 o 
   0  -5   6        2.30        3.21      0.34 o 
   1  -5   6       19.16       20.20      0.78 o 
   2  -5   6       70.30       69.57      2.39 o 
   3  -5   6        9.18       10.71      0.60 o 
   4  -5   6       13.12       12.96      0.75 o 
   5  -5   6       18.72       20.10      1.42 o 
   6  -5   6       23.70       23.14      1.17 o 
   7  -5   6        4.55        5.08      0.96 o 
  -7  -4   6       28.04       29.61      1.50 o 
  -6  -4   6       14.61       16.31      1.17 o 
  -5  -4   6        8.38        7.80      0.72 o 
  -4  -4   6       47.30       44.13      1.29 o 
  -3  -4   6      366.37      360.86     10.65 o 
  -2  -4   6      106.43      101.89      1.60 o 
  -1  -4   6      110.72      108.40      1.63 o 
   0  -4   6      517.45      552.48      6.24 o 
   1  -4   6      390.66      356.32      4.17 o 
   2  -4   6        6.21        3.53      0.33 o 
   3  -4   6      141.46      132.57      4.21 o 
   4  -4   6       28.28       25.00      0.91 o 
   5  -4   6        0.09        0.48      0.56 o 
   6  -4   6        0.86        0.87      0.73 o 
   7  -4   6       61.78       58.58      3.90 o 
  -7  -3   6        2.01        2.01      0.78 o 
  -6  -3   6       57.30       58.33      1.67 o 
  -5  -3   6        1.81        2.43      0.83 o 
  -4  -3   6       34.44       29.12      1.01 o 
  -3  -3   6      144.11      141.99      2.43 o 
  -2  -3   6      189.17      176.66      2.36 o 
  -1  -3   6      724.34      817.14      8.98 o 
   0  -3   6      207.83      224.84      2.79 o 
   1  -3   6      147.20      157.63      2.06 o 
   2  -3   6      875.05      993.87     10.75 o 
   3  -3   6      171.92      179.49      2.90 o 
   4  -3   6       65.31       59.92      1.44 o 
   5  -3   6       36.43       37.23      1.52 o 
   6  -3   6        0.15       -0.44      0.86 o 
   7  -3   6       57.43       57.63      2.25 o 
  -8  -2   6        7.96        6.42      0.97 o 
  -7  -2   6       98.14       99.16      2.34 o 
  -6  -2   6        4.11        4.11      0.68 o 
  -5  -2   6       46.36       47.94      2.74 o 
  -4  -2   6        0.85        2.62      0.56 o 
  -3  -2   6        0.08        1.83      0.32 o 
  -2  -2   6        4.86        3.96      0.37 o 
  -1  -2   6       38.90       29.34      0.70 o 
   0  -2   6     3985.62     4545.79     47.50 o 
   1  -2   6      501.39      504.91      5.66 o 
   2  -2   6      206.22      200.78      3.04 o 
   3  -2   6        1.90        2.22      0.38 o 
   4  -2   6        1.38        1.91      0.52 o 
   5  -2   6       63.61       63.27      1.60 o 
   6  -2   6        0.10        0.26      0.69 o 
   7  -2   6        0.14       -0.28      0.98 o 
  -8  -1   6        4.91        6.49      0.90 o 
  -7  -1   6       11.58       14.68      0.99 o 
  -6  -1   6       27.13       27.70      1.07 o 
  -5  -1   6       26.78       28.81      0.99 o 
  -4  -1   6      112.05      104.05      1.95 o 
  -3  -1   6       71.12       63.71      1.29 o 
  -2  -1   6       36.42       35.09      0.77 o 
  -1  -1   6       20.34       22.72      0.60 o 
   0  -1   6       82.61       77.70      1.18 o 
   1  -1   6      138.55      146.17      1.90 o 
   2  -1   6      699.81      749.76      9.75 o 
   3  -1   6       96.02       98.64      1.87 o 
   4  -1   6       68.18       70.56      2.18 o 
   5  -1   6       35.98       33.90      1.16 o 
   6  -1   6        0.10       -0.37      0.92 o 
   7  -1   6        3.64        3.97      1.15 o 
  -8   0   6        9.26       10.77      1.02 o 
  -7   0   6        2.09        2.14      0.66 o 
  -6   0   6        2.64        1.53      0.71 o 
  -5   0   6        1.21        1.66      0.41 o 
  -4   0   6      886.83      970.25     12.26 o 
  -3   0   6      862.82      899.45     11.50 o 
  -2   0   6      625.72      634.98      7.04 o 
  -1   0   6      570.16      610.19      6.74 o 
   0   0   6     1724.59     1828.85     19.35 o 
   1   0   6      220.87      235.45      2.85 o 
   2   0   6      221.36      226.56      2.79 o 
   3   0   6      140.79      138.70      2.40 o 
   4   0   6       45.37       45.93      1.27 o 
   5   0   6       17.64       18.86      1.09 o 
   6   0   6        9.96       11.07      1.11 o 
   7   0   6        1.00        1.10      1.03 o 
  -8   1   6        1.13        1.84      0.81 o 
  -7   1   6        4.30        5.39      0.73 o 
  -6   1   6      105.96      107.66      2.67 o 
  -5   1   6      208.75      206.44      3.29 o 
  -4   1   6      229.03      246.29      3.15 o 
  -3   1   6       33.75       29.02      0.69 o 
  -2   1   6        1.59        0.94      0.52 o 
  -1   1   6      217.44      199.54      3.00 o 
   0   1   6        2.08        5.00      0.46 o 
   1   1   6        0.37        2.56      0.29 o 
   2   1   6      432.07      473.67      5.43 o 
   3   1   6       40.71       40.84      1.74 o 
   4   1   6       11.25       11.19      0.71 o 
   5   1   6        0.60        0.05      0.56 o 
   6   1   6        4.37        2.92      0.89 o 
  -8   2   6        2.28        2.05      1.12 o 
  -7   2   6        1.69        1.71      0.93 o 
  -6   2   6        1.68        2.34      0.52 o 
  -5   2   6       60.25       60.17      1.40 o 
  -4   2   6      147.47      138.65      2.00 o 
  -3   2   6      308.62      297.44      3.60 o 
  -2   2   6        6.79        6.79      0.46 o 
  -1   2   6       79.40       96.50      1.76 o 
   0   2   6       54.47       56.95      1.08 o 
   1   2   6      236.36      267.36      4.18 o 
   2   2   6        1.65        1.37      0.31 o 
   3   2   6       36.60       40.74      1.79 o 
   4   2   6        3.23        5.75      0.71 o 
   5   2   6        3.84        4.60      0.71 o 
   6   2   6        1.65        1.73      1.04 o 
  -8   3   6        7.35        8.02      1.35 o 
  -7   3   6        7.56        9.87      1.16 o 
  -6   3   6       35.85       34.61      2.51 o 
  -5   3   6       35.30       35.84      1.60 o 
  -4   3   6       17.62       15.75      1.29 o 
  -3   3   6        4.89        5.52      0.51 o 
  -2   3   6      358.06      367.74      5.19 o 
  -1   3   6     1435.45     1562.02     19.60 o 
   0   3   6       38.18       25.39      0.79 o 
   1   3   6       33.00       25.92      1.13 o 
   2   3   6       43.93       41.46      1.01 o 
   3   3   6        1.31        1.71      0.49 o 
   4   3   6       75.10       74.37      1.84 o 
   5   3   6       16.19       17.25      1.35 o 
  -8   4   6       32.19       33.54      1.97 o 
  -7   4   6       15.53       11.32      1.33 o 
  -6   4   6       11.68       14.67      1.13 o 
  -5   4   6        0.91        1.53      0.53 o 
  -4   4   6      148.94      150.52      2.69 o 
  -3   4   6      232.98      241.24      3.76 o 
  -2   4   6        2.35        1.58      0.39 o 
  -1   4   6       19.28       22.27      0.80 o 
   0   4   6        6.20        6.26      1.05 o 
   1   4   6       53.14       52.07      1.55 o 
   2   4   6      218.80      211.80      3.41 o 
   3   4   6        0.25        0.66      0.69 o 
   4   4   6       33.85       36.96      1.78 o 
  -8   5   6        6.54        6.92      1.57 o 
  -7   5   6        1.64        1.42      1.05 o 
  -6   5   6        5.54        7.07      1.07 o 
  -5   5   6       40.09       42.04      1.61 o 
  -4   5   6       22.28       25.10      1.02 o 
  -3   5   6       13.68       13.67      0.74 o 
  -2   5   6       92.37       91.81      1.89 o 
  -1   5   6      152.12      144.02      2.79 o 
   0   5   6       64.37       60.26      1.43 o 
   1   5   6       60.13       57.69      1.42 o 
   2   5   6       52.52       50.80      1.52 o 
   3   5   6        0.76        2.05      1.12 o 
   4   5   6        2.02        4.35      1.14 o 
  -7   6   6       19.76       21.41      1.52 o 
  -6   6   6       12.73       13.47      1.63 o 
  -5   6   6        0.27       -0.08      0.58 o 
  -4   6   6        3.58        2.77      0.60 o 
  -3   6   6        6.95        6.00      0.63 o 
  -2   6   6        3.50        2.01      0.51 o 
  -1   6   6       12.52       10.83      1.13 o 
   0   6   6       27.85       25.48      0.98 o 
   1   6   6        0.01       -0.15      0.51 o 
   2   6   6       75.27       82.00      2.40 o 
   3   6   6        0.25        0.49      1.88 o 
  -6   7   6        2.49        2.29      1.08 o 
  -5   7   6       38.30       41.64      1.83 o 
  -4   7   6       28.09       26.57      1.42 o 
  -3   7   6      176.26      178.67      4.02 o 
  -2   7   6       82.10       76.37      2.32 o 
  -1   7   6        0.01       -0.63      0.68 o 
   0   7   6       51.53       52.50      1.90 o 
   1   7   6       32.92       31.76      1.55 o 
   2   7   6       22.21       24.87      1.44 o 
  -6   8   6        3.91        4.74      2.13 o 
  -5   8   6       27.23       29.12      1.68 o 
  -4   8   6        2.90        1.47      1.32 o 
  -3   8   6        0.00       -1.02      0.74 o 
  -2   8   6        5.26        5.01      0.93 o 
  -1   8   6        2.62        1.96      0.79 o 
   0   8   6        4.74        5.02      0.95 o 
   1   8   6       13.87       13.80      1.21 o 
  -4   9   6        0.01        0.57      1.03 o 
  -3   9   6       85.84       87.35      2.89 o 
  -2   9   6       18.62       16.96      1.38 o 
  -1   9   6       12.38       15.18      1.36 o 
  -1 -10   7       28.59       32.94      1.81 o 
   0 -10   7        0.53       -0.23      0.70 o 
   1 -10   7        0.12       -0.44      0.73 o 
   2 -10   7        0.46       -0.11      0.94 o 
   3 -10   7       38.52       37.70      1.87 o 
   4 -10   7       18.49       20.48      1.96 o 
  -3  -9   7        0.68        0.14      0.90 o 
  -2  -9   7        4.28        3.95      0.92 o 
  -1  -9   7       48.08       49.28      1.88 o 
   0  -9   7       12.09       11.34      0.87 o 
   1  -9   7        4.74        3.93      1.12 o 
   2  -9   7       17.37       13.87      1.21 o 
   3  -9   7      159.46      160.31      4.86 o 
   4  -9   7        2.74        3.59      1.04 o 
   5  -9   7       13.95       14.07      1.40 o 
  -4  -8   7        2.94        1.61      0.93 o 
  -3  -8   7        2.76        2.82      0.93 o 
  -2  -8   7        9.76        6.36      0.98 o 
  -1  -8   7       29.99       32.52      1.26 o 
   0  -8   7       50.73       52.98      1.48 o 
   1  -8   7        2.45        2.45      0.59 o 
   2  -8   7       42.33       45.40      1.84 o 
   3  -8   7       17.01       18.72      2.82 o 
   4  -8   7        1.18        0.53      0.88 o 
   5  -8   7        0.34        0.43      0.90 o 
   6  -8   7        2.66        2.97      1.05 o 
  -5  -7   7        7.73        6.33      1.28 o 
  -4  -7   7        4.17        4.44      1.01 o 
  -3  -7   7       28.99       30.24      1.51 o 
  -2  -7   7      224.38      232.73      4.67 o 
  -1  -7   7      253.91      260.52      4.08 o 
   0  -7   7      308.01      327.84      4.87 o 
   1  -7   7      427.36      447.72      8.81 o 
   2  -7   7      129.15      127.74      3.15 o 
   3  -7   7       12.11        8.89      1.03 o 
   4  -7   7       80.20       74.72      2.37 o 
   5  -7   7        0.20        0.69      1.30 o 
   6  -7   7        3.87        5.93      1.56 o 
  -6  -6   7        1.79        2.90      1.29 o 
  -5  -6   7       10.95       13.54      1.33 o 
  -4  -6   7       36.29       37.63      2.27 o 
  -3  -6   7        0.20        0.82      0.67 o 
  -2  -6   7      176.71      174.12      3.68 o 
  -1  -6   7     1414.74     1495.94     18.71 o 
   0  -6   7      172.30      166.88      2.79 o 
   1  -6   7      164.12      175.78      2.87 o 
   2  -6   7      207.24      205.25      4.23 o 
   3  -6   7       78.37       71.25      4.02 o 
   4  -6   7       27.20       28.45      1.44 o 
   5  -6   7        1.33        0.46      0.90 o 
   6  -6   7        0.72        0.02      0.89 o 
  -6  -5   7        6.51        7.31      2.52 o 
  -5  -5   7      163.84      177.94      5.48 o 
  -4  -5   7        7.76        6.27      1.74 o 
  -3  -5   7       46.30       50.64      1.38 o 
  -2  -5   7       80.41       76.95      1.40 o 
  -1  -5   7       65.57       63.29      1.95 o 
   0  -5   7       16.17       12.52      0.55 o 
   1  -5   7        8.65        8.09      0.46 o 
   2  -5   7        9.85       10.94      0.60 o 
   3  -5   7        1.58        2.49      0.54 o 
   4  -5   7       56.23       58.90      1.50 o 
   5  -5   7        4.23        5.58      0.78 o 
   6  -5   7        0.00       -0.13      0.79 o 
   7  -5   7        1.18        1.50      1.25 o 
  -7  -4   7       17.12       19.84      1.34 o 
  -6  -4   7        0.03       -0.32      0.74 o 
  -5  -4   7      179.38      184.50      3.35 o 
  -4  -4   7      506.53      483.57     13.68 o 
  -3  -4   7      231.40      218.83      4.04 o 
  -2  -4   7       40.79       48.18      1.03 o 
  -1  -4   7      404.02      396.92      4.72 o 
   0  -4   7       57.77       54.36      1.03 o 
   1  -4   7       13.78       15.96      0.55 o 
   2  -4   7       50.79       46.52      1.15 o 
   3  -4   7       33.36       32.78      1.01 o 
   4  -4   7       54.57       56.87      1.44 o 
   5  -4   7        8.08        8.51      0.97 o 
   6  -4   7        3.95        5.92      0.90 o 
   7  -4   7       10.86       13.04      1.18 o 
  -7  -3   7       19.73       20.77      1.58 o 
  -6  -3   7       90.90       94.88      2.28 o 
  -5  -3   7      395.39      412.42      6.35 o 
  -4  -3   7       11.85       10.90      0.96 o 
  -3  -3   7       26.30       24.46      1.58 o 
  -2  -3   7       30.44       33.38      0.82 o 
  -1  -3   7       46.33       56.24      1.57 o 
   0  -3   7      117.68      144.18      2.00 o 
   1  -3   7       57.20       60.87      1.06 o 
   2  -3   7       24.32       25.94      0.83 o 
   3  -3   7        5.98        5.37      0.74 o 
   4  -3   7       74.13       71.36      1.65 o 
   5  -3   7      156.64      160.65      2.98 o 
   6  -3   7        0.69        1.15      0.93 o 
   7  -3   7        3.94        4.75      1.18 o 
  -8  -2   7        6.90        7.44      1.03 o 
  -7  -2   7       18.60       20.16      1.16 o 
  -6  -2   7        0.02        0.80      0.56 o 
  -5  -2   7        0.58        1.36      0.58 o 
  -4  -2   7        8.44        7.26      0.80 o 
  -3  -2   7        2.11        1.13      0.35 o 
  -2  -2   7      190.82      213.73      2.78 o 
  -1  -2   7        3.31        2.45      0.55 o 
   0  -2   7      843.50      954.10     12.23 o 
   1  -2   7      143.53      156.62      2.08 o 
   2  -2   7      505.13      508.64      6.89 o 
   3  -2   7       77.46       73.17      2.58 o 
   4  -2   7        1.17        1.23      0.49 o 
   5  -2   7        7.01        5.95      0.70 o 
   6  -2   7        3.58        3.82      0.84 o 
   7  -2   7       10.58       10.54      1.87 o 
  -8  -1   7        0.96        0.64      0.84 o 
  -7  -1   7       31.37       30.54      1.30 o 
  -6  -1   7        3.84        4.14      0.62 o 
  -5  -1   7        0.51        0.82      0.79 o 
  -4  -1   7        0.52        1.83      0.45 o 
  -3  -1   7       25.30       29.18      0.76 o 
  -2  -1   7     1811.35     2128.29     22.57 o 
  -1  -1   7        1.78        2.66      0.34 o 
   0  -1   7        1.32        2.70      0.32 o 
   1  -1   7       60.34       57.45      0.99 o 
   2  -1   7       26.97       25.52      0.83 o 
   3  -1   7       19.79       19.64      0.78 o 
   4  -1   7       13.35       12.45      0.72 o 
   5  -1   7       41.62       42.62      1.36 o 
   6  -1   7        1.65        0.99      0.76 o 
  -8   0   7        0.13        0.55      0.81 o 
  -7   0   7        1.89        2.37      0.69 o 
  -6   0   7        7.99        8.36      0.69 o 
  -5   0   7       10.31       10.54      1.16 o 
  -4   0   7       56.25       59.85      1.36 o 
  -3   0   7      176.77      172.50      2.34 o 
  -2   0   7      309.32      291.87      3.54 o 
  -1   0   7      233.68      239.73      2.94 o 
   0   0   7      311.51      312.00      3.86 o 
   1   0   7        8.68        8.94      0.61 o 
   2   0   7       37.50       31.18      0.90 o 
   3   0   7       47.73       50.58      1.29 o 
   4   0   7        0.21        0.40      0.47 o 
   5   0   7       25.06       24.31      1.11 o 
   6   0   7        2.69        3.68      1.19 o 
  -8   1   7        1.07        1.92      1.11 o 
  -7   1   7       14.41       15.68      1.74 o 
  -6   1   7       64.15       60.11      1.99 o 
  -5   1   7      106.88      100.28      1.98 o 
  -4   1   7        0.08        0.71      0.75 o 
  -3   1   7       56.36       48.97      0.98 o 
  -2   1   7       29.87       31.31      0.69 o 
  -1   1   7        8.28        7.25      1.73 o 
   0   1   7       74.62       69.97      1.13 o 
   1   1   7      529.87      551.77      6.25 o 
   2   1   7       66.30       60.56      1.37 o 
   3   1   7       79.71       77.61      1.69 o 
   4   1   7        8.52        8.54      0.93 o 
   5   1   7        1.36        0.92      0.70 o 
   6   1   7        0.59        1.50      0.93 o 
  -8   2   7        8.51        6.75      1.35 o 
  -7   2   7        8.19        7.19      1.13 o 
  -6   2   7       25.25       24.92      2.01 o 
  -5   2   7        2.37        3.11      0.70 o 
  -4   2   7       67.55       60.73      1.47 o 
  -3   2   7       66.83       66.66      1.51 o 
  -2   2   7      119.71      112.23      2.05 o 
  -1   2   7       16.13       16.71      0.68 o 
   0   2   7      151.52      156.93      2.58 o 
   1   2   7       10.58       10.20      0.55 o 
   2   2   7       30.58       29.45      0.95 o 
   3   2   7       38.81       38.32      1.20 o 
   4   2   7        5.19        7.29      0.72 o 
   5   2   7       16.55       17.11      1.08 o 
   6   2   7       33.23       34.00      1.81 o 
  -8   3   7        0.00       -0.45      1.56 o 
  -7   3   7       11.55       11.42      1.30 o 
  -6   3   7       11.40        9.83      1.13 o 
  -5   3   7        2.30        3.74      0.89 o 
  -4   3   7       35.90       38.66      1.79 o 
  -3   3   7      134.23      124.59      5.33 o 
  -2   3   7        2.79        1.76      0.41 o 
  -1   3   7      177.54      173.21      3.96 o 
   0   3   7      274.96      284.34      4.23 o 
   1   3   7      334.28      357.41      5.14 o 
   2   3   7      100.09      106.57      2.03 o 
   3   3   7      101.62      103.87      2.83 o 
   4   3   7       28.59       31.30      1.70 o 
   5   3   7       14.74       11.19      1.78 o 
  -8   4   7       15.86       17.85      1.65 o 
  -7   4   7        2.42        3.87      1.10 o 
  -6   4   7       39.71       47.29      2.22 o 
  -5   4   7        5.25        6.88      1.03 o 
  -4   4   7       59.68       58.90      1.54 o 
  -3   4   7      234.68      235.04      3.75 o 
  -2   4   7       43.12       40.94      1.68 o 
  -1   4   7       25.75       24.48      0.97 o 
   0   4   7       32.08       32.56      1.03 o 
   1   4   7        5.97        4.23      0.50 o 
   2   4   7       65.35       60.53      1.68 o 
   3   4   7       28.11       28.07      1.51 o 
   4   4   7       17.47       22.50      3.99 o 
  -7   5   7        9.33       11.31      3.32 o 
  -6   5   7        4.79        4.03      0.98 o 
  -5   5   7        4.21        4.83      0.70 o 
  -4   5   7       34.88       34.52      1.18 o 
  -3   5   7      118.89      115.55      2.71 o 
  -2   5   7       61.80       61.89      1.54 o 
  -1   5   7      148.79      148.60      3.41 o 
   0   5   7      218.91      205.36      3.42 o 
   1   5   7       61.89       54.46      1.43 o 
   2   5   7       45.61       45.31      1.36 o 
   3   5   7       14.91       15.45      1.35 o 
   4   5   7        6.89        6.95      1.28 o 
  -7   6   7       12.03       12.54      2.10 o 
  -6   6   7       21.35       19.61      1.44 o 
  -5   6   7       27.67       31.26      1.31 o 
  -4   6   7       44.45       46.95      1.45 o 
  -3   6   7      111.67      109.44      2.30 o 
  -2   6   7        5.69        6.52      0.68 o 
  -1   6   7        6.77        5.59      0.62 o 
   0   6   7       23.82       23.97      1.25 o 
   1   6   7       15.92       15.39      0.89 o 
   2   6   7       34.81       41.59      1.74 o 
   3   6   7       20.48       26.03      2.62 o 
  -6   7   7        0.01       -1.16      1.33 o 
  -5   7   7        0.76        0.13      0.98 o 
  -4   7   7       32.38       29.14      1.76 o 
  -3   7   7       52.31       53.36      3.01 o 
  -2   7   7      236.88      227.24      6.90 o 
  -1   7   7       91.46       90.85      2.65 o 
   0   7   7       70.38       73.36      2.37 o 
   1   7   7        7.91        7.73      1.03 o 
   2   7   7        3.46        3.83      1.99 o 
  -5   8   7       34.62       37.73      1.91 o 
  -4   8   7       54.45       50.45      2.10 o 
  -3   8   7        0.16        0.86      0.85 o 
  -2   8   7        0.12       -0.26      0.84 o 
  -1   8   7        0.34       -0.49      0.80 o 
   0   8   7       13.94       12.94      1.26 o 
  -1 -10   8        0.55       -0.43      0.87 o 
   0 -10   8        0.89        2.50      0.77 o 
   1 -10   8        0.06        0.44      0.94 o 
   2 -10   8       30.08       28.05      1.70 o 
   3 -10   8       12.81       14.89      2.41 o 
  -3  -9   8        4.90        7.55      1.55 o 
  -2  -9   8       13.68       15.78      1.30 o 
  -1  -9   8        6.56       10.26      1.08 o 
   0  -9   8       31.14       32.84      1.28 o 
   1  -9   8      166.49      169.01      3.11 o 
   2  -9   8       41.21       44.25      1.94 o 
   3  -9   8        4.10        2.82      1.01 o 
   4  -9   8        0.00        1.33      1.04 o 
  -4  -8   8        1.14        1.11      1.02 o 
  -3  -8   8        8.72        9.53      1.33 o 
  -2  -8   8        2.48        1.54      0.86 o 
  -1  -8   8        2.87        2.89      1.09 o 
   0  -8   8       64.30       63.81      1.68 o 
   1  -8   8        2.24        2.44      0.65 o 
   2  -8   8        5.73        7.08      1.28 o 
   3  -8   8      287.96      308.45      6.22 o 
   4  -8   8       50.74       50.96      2.16 o 
   5  -8   8       26.46       28.27      1.70 o 
  -5  -7   8        0.83        1.37      1.14 o 
  -4  -7   8        1.06        3.00      0.96 o 
  -3  -7   8       82.85       83.87      2.55 o 
  -2  -7   8        0.86        1.27      0.76 o 
  -1  -7   8        2.42        2.68      0.76 o 
   0  -7   8        7.21        7.65      0.71 o 
   1  -7   8      422.91      427.86     15.78 o 
   2  -7   8        1.92        1.85      2.00 o 
   3  -7   8        5.77        6.08      1.39 o 
   4  -7   8        9.17        8.61      1.12 o 
   5  -7   8        0.28       -0.38      0.97 o 
   6  -7   8        5.58        6.32      1.52 o 
  -6  -6   8        2.30        2.09      1.29 o 
  -5  -6   8       13.12       13.24      1.41 o 
  -4  -6   8       42.85       41.99      1.83 o 
  -3  -6   8        5.41        3.99      0.83 o 
  -2  -6   8       14.80       11.07      1.06 o 
  -1  -6   8      493.85      517.54      7.14 o 
   0  -6   8      484.68      507.02      6.97 o 
   1  -6   8      314.38      330.65      4.80 o 
   2  -6   8      172.55      168.84      3.74 o 
   3  -6   8       16.17       18.61      1.19 o 
   4  -6   8       19.40       19.55      1.92 o 
   5  -6   8        3.25        4.01      0.99 o 
   6  -6   8        2.13        3.20      1.05 o 
  -6  -5   8        8.12        6.65      1.40 o 
  -5  -5   8        0.09       -0.33      1.02 o 
  -4  -5   8       12.95       13.81      1.19 o 
  -3  -5   8     1965.05     2116.88     31.53 o 
  -2  -5   8      419.15      425.70      5.48 o 
  -1  -5   8      165.72      164.23      2.36 o 
   0  -5   8       35.67       31.94      0.82 o 
   1  -5   8        0.22        0.33      0.42 o 
   2  -5   8       28.92       31.55      0.99 o 
   3  -5   8       75.91       76.60      1.72 o 
   4  -5   8        7.55        7.37      0.74 o 
   5  -5   8        1.73        2.14      0.90 o 
   6  -5   8        3.53        4.39      0.94 o 
  -7  -4   8        5.52        7.43      1.54 o 
  -6  -4   8        6.51        7.07      1.20 o 
  -5  -4   8      125.39      130.10      3.36 o 
  -4  -4   8        9.04       11.27      0.94 o 
  -3  -4   8        1.10        1.79      0.50 o 
  -2  -4   8      171.60      159.71      4.14 o 
  -1  -4   8      291.54      279.55      3.55 o 
   0  -4   8      232.50      232.21      3.02 o 
   1  -4   8      366.92      372.25      4.45 o 
   2  -4   8      179.46      181.42      2.98 o 
   3  -4   8        3.42        3.07      0.48 o 
   4  -4   8       21.80       22.52      0.95 o 
   5  -4   8        4.35        4.59      0.77 o 
   6  -4   8        9.55       10.50      1.00 o 
  -7  -3   8       66.64       72.63      2.18 o 
  -6  -3   8      164.76      167.77      3.28 o 
  -5  -3   8        7.49        6.86      0.75 o 
  -4  -3   8       67.12       61.52      1.55 o 
  -3  -3   8      171.63      160.66      2.74 o 
  -2  -3   8       11.92        9.79      0.54 o 
  -1  -3   8        0.37        1.07      0.46 o 
   0  -3   8       46.50       53.69      1.09 o 
   1  -3   8      175.11      171.00      2.31 o 
   2  -3   8       11.65       15.35      0.70 o 
   3  -3   8       43.66       43.08      1.32 o 
   4  -3   8       24.30       23.55      0.97 o 
   5  -3   8       36.44       40.54      1.39 o 
   6  -3   8       20.02       19.95      1.36 o 
  -7  -2   8        6.22        6.60      1.19 o 
  -6  -2   8        5.70        7.42      0.83 o 
  -5  -2   8       34.75       34.00      1.20 o 
  -4  -2   8       57.23       61.70      2.08 o 
  -3  -2   8      328.34      337.07      6.85 o 
  -2  -2   8      223.49      225.68      2.95 o 
  -1  -2   8       74.18       60.80      1.13 o 
   0  -2   8        6.63       14.92      0.55 o 
   1  -2   8      149.62      155.88      2.56 o 
   2  -2   8        6.36        6.10      0.51 o 
   3  -2   8      175.23      166.24      3.20 o 
   4  -2   8        0.90        1.80      0.52 o 
   5  -2   8       76.51       75.62      1.92 o 
   6  -2   8        3.65        4.23      1.01 o 
  -8  -1   8        2.83        4.20      0.93 o 
  -7  -1   8       43.22       42.35      1.77 o 
  -6  -1   8       10.95       11.70      0.85 o 
  -5  -1   8       63.78       63.77      1.62 o 
  -4  -1   8      103.68      107.78      2.09 o 
  -3  -1   8        5.42        5.82      0.66 o 
  -2  -1   8        8.65        7.19      0.46 o 
  -1  -1   8       64.25       73.94      1.25 o 
   0  -1   8        1.32        0.86      0.31 o 
   1  -1   8       22.74       20.99      0.75 o 
   2  -1   8      185.10      188.79      3.04 o 
   3  -1   8      108.76      113.29      2.19 o 
   4  -1   8       21.35       18.56      0.90 o 
   5  -1   8       40.57       38.71      1.86 o 
   6  -1   8        1.10        1.73      0.85 o 
  -8   0   8        0.00       -0.55      1.07 o 
  -7   0   8        1.59        1.02      0.92 o 
  -6   0   8        1.68        1.46      1.65 o 
  -5   0   8        3.65        2.99      0.53 o 
  -4   0   8        4.02        5.74      0.54 o 
  -3   0   8       17.45       14.67      0.71 o 
  -2   0   8      293.50      290.05      3.57 o 
  -1   0   8      117.17      120.71      1.73 o 
   0   0   8      389.47      394.25      4.62 o 
   1   0   8        8.71        7.66      0.44 o 
   2   0   8       50.34       50.54      1.25 o 
   3   0   8       25.45       22.02      0.89 o 
   4   0   8       34.67       36.78      1.25 o 
   5   0   8       23.04       23.45      1.18 o 
   6   0   8        6.49        6.57      1.15 o 
  -8   1   8        2.70        1.45      1.09 o 
  -7   1   8        0.05        1.29      0.98 o 
  -6   1   8        8.86        8.03      2.22 o 
  -5   1   8       32.53       32.05      2.20 o 
  -4   1   8      113.37      113.33      2.20 o 
  -3   1   8       59.66       51.71      3.49 o 
  -2   1   8        4.29        3.75      0.46 o 
  -1   1   8      160.63      156.60      2.64 o 
   0   1   8      198.56      181.08      2.92 o 
   1   1   8      152.30      154.31      2.59 o 
   2   1   8      132.60      127.69      2.32 o 
   3   1   8      134.67      130.01      2.47 o 
   4   1   8       31.55       31.90      1.20 o 
   5   1   8        8.95        9.51      0.98 o 
   6   1   8        0.00        0.04      1.16 o 
  -8   2   8        0.17        0.30      1.23 o 
  -7   2   8        1.47       -0.15      1.69 o 
  -6   2   8       10.92       12.64      1.34 o 
  -5   2   8       51.38       57.88      1.96 o 
  -4   2   8      159.09      159.93      2.84 o 
  -3   2   8       45.00       45.69      1.27 o 
  -2   2   8      149.54      140.43      4.77 o 
  -1   2   8       39.02       34.83      1.96 o 
   0   2   8        7.77        6.37      0.63 o 
   1   2   8        0.73        1.48      0.37 o 
   2   2   8        1.55        2.62      0.64 o 
   3   2   8        2.09        2.98      0.79 o 
   4   2   8        0.00        0.27      0.84 o 
   5   2   8        0.08        0.43      1.11 o 
  -8   3   8       13.20       11.67      2.10 o 
  -7   3   8        0.02        1.25      1.01 o 
  -6   3   8       30.61       31.36      1.65 o 
  -5   3   8        7.47        8.03      0.94 o 
  -4   3   8        0.02        1.34      0.54 o 
  -3   3   8      408.55      383.27     13.32 o 
  -2   3   8       98.81       94.91      1.98 o 
  -1   3   8      153.75      131.22      6.75 o 
   0   3   8      199.18      185.62      3.10 o 
   1   3   8       54.13       53.26      1.36 o 
   2   3   8        0.03        0.10      0.61 o 
   3   3   8        5.34        5.73      0.99 o 
   4   3   8       58.12       57.64      2.91 o 
   5   3   8        0.57        4.06      1.63 o 
  -7   4   8       29.35       31.44      1.82 o 
  -6   4   8       18.89       20.83      1.46 o 
  -5   4   8      258.16      275.12      4.49 o 
  -4   4   8       39.00       42.64      1.34 o 
  -3   4   8       60.58       58.87      1.54 o 
  -2   4   8      111.10      120.98      2.37 o 
  -1   4   8       65.78       63.44      2.29 o 
   0   4   8        1.78        0.83      0.44 o 
   1   4   8        9.54       10.27      0.70 o 
   2   4   8        0.08        0.80      0.77 o 
   3   4   8       22.11       22.05      1.47 o 
   4   4   8        0.01       -0.44      1.07 o 
  -7   5   8        0.00        0.50      1.33 o 
  -6   5   8        2.84        3.49      1.32 o 
  -5   5   8        4.81        2.92      0.73 o 
  -4   5   8        0.45        0.32      0.54 o 
  -3   5   8        6.84        6.51      0.68 o 
  -2   5   8        6.67        7.11      0.72 o 
  -1   5   8        0.73        2.06      0.53 o 
   0   5   8      184.46      172.61      3.78 o 
   1   5   8      114.57      112.86      3.28 o 
   2   5   8       22.74       26.45      2.05 o 
   3   5   8       10.19        9.11      1.18 o 
  -6   6   8        5.40        6.65      1.39 o 
  -5   6   8       16.78       14.38      1.16 o 
  -4   6   8        0.20       -1.17      0.78 o 
  -3   6   8        1.55        2.12      0.98 o 
  -2   6   8       70.52       63.68      1.71 o 
  -1   6   8       59.42       56.04      1.58 o 
   0   6   8        8.06        6.01      0.74 o 
   1   6   8        2.51        1.80      0.70 o 
   2   6   8        4.22        9.86      2.10 o 
  -5   7   8        0.10        0.15      1.19 o 
  -4   7   8       10.99       12.80      1.21 o 
  -3   7   8        0.36        0.57      0.83 o 
  -2   7   8       18.13       18.05      1.29 o 
  -1   7   8       12.27       14.42      1.25 o 
   0   7   8       82.01       87.87      2.70 o 
   1   7   8       31.21       31.31      2.49 o 
  -4   8   8       42.27       36.29      2.20 o 
  -3   8   8        7.98        8.19      1.15 o 
  -2   8   8        2.12        1.21      0.98 o 
  -1   8   8        0.04        0.92      0.92 o 
   0 -10   9        5.82        5.78      1.51 o 
   1 -10   9        8.83        9.72      1.34 o 
   2 -10   9        0.05       -1.45      0.97 o 
  -2  -9   9       19.10       23.57      1.53 o 
  -1  -9   9       20.35       22.08      1.46 o 
   0  -9   9        8.17       10.52      1.59 o 
   1  -9   9        2.37        4.13      1.40 o 
   2  -9   9       38.99       38.09      1.91 o 
   3  -9   9        2.22        2.74      1.13 o 
   4  -9   9        0.00       -0.95      1.19 o 
  -4  -8   9        7.04        7.31      1.28 o 
  -3  -8   9        0.08       -0.43      0.94 o 
  -2  -8   9        0.03        0.56      0.93 o 
  -1  -8   9       42.16       41.80      1.52 o 
   0  -8   9       80.24       83.23      1.98 o 
   1  -8   9      100.52      105.80      3.00 o 
   2  -8   9        8.38        9.20      1.53 o 
   3  -8   9       21.64       23.98      1.55 o 
   4  -8   9       14.06       14.30      1.50 o 
   5  -8   9       21.16       22.05      1.69 o 
  -5  -7   9        0.03        0.51      1.05 o 
  -4  -7   9        2.70        3.13      1.02 o 
  -3  -7   9        7.52        6.80      1.03 o 
  -2  -7   9        2.12        1.74      0.94 o 
  -1  -7   9      103.66      105.14      2.92 o 
   0  -7   9        4.12        5.41      1.39 o 
   1  -7   9      477.51      504.51     11.86 o 
   2  -7   9       11.15       10.06      1.16 o 
   3  -7   9       63.37       68.05      2.35 o 
   4  -7   9        1.11        1.28      1.01 o 
   5  -7   9       21.79       22.98      1.71 o 
  -5  -6   9        0.75        2.51      1.08 o 
  -4  -6   9       17.62       17.63      1.40 o 
  -3  -6   9       22.92       22.01      1.35 o 
  -2  -6   9        8.85        7.74      0.93 o 
  -1  -6   9      694.14      737.90      9.83 o 
   0  -6   9      191.64      187.39      7.12 o 
   1  -6   9       42.22       43.26      1.72 o 
   2  -6   9      137.45      145.20      3.43 o 
   3  -6   9       96.52       98.21      2.74 o 
   4  -6   9       17.93       14.86      1.25 o 
   5  -6   9        4.79        5.03      1.16 o 
   6  -6   9        2.56        5.60      1.29 o 
  -6  -5   9        0.87        0.73      1.23 o 
  -5  -5   9       45.60       46.59      2.00 o 
  -4  -5   9       48.64       49.40      1.92 o 
  -3  -5   9        0.09        0.94      0.69 o 
  -2  -5   9      582.04      600.69      7.24 o 
  -1  -5   9      171.28      167.94      2.86 o 
   0  -5   9      110.06      110.95      1.78 o 
   1  -5   9       18.15       15.77      1.24 o 
   2  -5   9        6.70        5.89      0.58 o 
   3  -5   9        4.31        4.67      0.58 o 
   4  -5   9        0.27        0.44      0.60 o 
   5  -5   9       13.87       13.94      1.00 o 
   6  -5   9        0.25        0.34      0.91 o 
  -6  -4   9       26.51       26.61      2.02 o 
  -5  -4   9      223.46      224.28      6.70 o 
  -4  -4   9      140.54      139.18      2.69 o 
  -3  -4   9       42.55       42.16      1.63 o 
  -2  -4   9       25.09       26.61      1.35 o 
  -1  -4   9      123.38      136.15      2.09 o 
   0  -4   9      152.94      153.17      2.23 o 
   1  -4   9      152.97      154.45      6.07 o 
   2  -4   9       12.34       10.32      0.63 o 
   3  -4   9       60.28       63.41      1.57 o 
   4  -4   9        0.28        0.73      0.55 o 
   5  -4   9        0.21       -0.39      0.99 o 
   6  -4   9        0.79        0.50      0.88 o 
  -7  -3   9       27.86       27.23      1.46 o 
  -6  -3   9        0.16       -0.86      0.81 o 
  -5  -3   9      128.79      128.55      3.43 o 
  -4  -3   9       71.92       69.40      1.69 o 
  -3  -3   9      150.57      145.50      2.61 o 
  -2  -3   9      137.64      132.16      2.04 o 
  -1  -3   9      126.49      133.69      2.57 o 
   0  -3   9        1.18        1.04      0.43 o 
   1  -3   9       27.57       25.90      0.88 o 
   2  -3   9        8.96        6.56      0.76 o 
   3  -3   9      139.95      138.20      2.57 o 
   4  -3   9        5.41        5.40      0.68 o 
   5  -3   9       11.49        9.09      0.87 o 
   6  -3   9        1.89        2.03      1.07 o 
  -7  -2   9        1.73        1.58      0.92 o 
  -6  -2   9        2.45        1.89      0.78 o 
  -5  -2   9        8.64        8.50      1.41 o 
  -4  -2   9        6.48        6.73      0.63 o 
  -3  -2   9        3.57        2.79      0.50 o 
  -2  -2   9       60.54       52.56      1.21 o 
  -1  -2   9      421.82      433.29      5.14 o 
   0  -2   9       34.97       30.17      1.48 o 
   1  -2   9      115.75       96.99      4.33 o 
   2  -2   9        5.13        6.76      0.56 o 
   3  -2   9       44.93       44.90      1.29 o 
   4  -2   9       37.49       34.91      1.54 o 
   5  -2   9        5.81        7.27      0.96 o 
   6  -2   9       16.08       16.93      1.16 o 
  -7  -1   9        9.15        8.32      1.24 o 
  -6  -1   9       10.01        9.41      1.17 o 
  -5  -1   9       23.90       22.46      1.61 o 
  -4  -1   9       25.32       24.35      1.24 o 
  -3  -1   9       26.85       24.39      1.34 o 
  -2  -1   9       12.60       15.22      0.60 o 
  -1  -1   9       12.78        9.48      0.57 o 
   0  -1   9       42.06       33.60      1.09 o 
   1  -1   9       66.50       61.99      2.00 o 
   2  -1   9        0.85        2.09      0.48 o 
   3  -1   9      383.21      407.45      5.95 o 
   4  -1   9       43.33       48.97      1.48 o 
   5  -1   9       12.83       14.21      1.85 o 
   6  -1   9        7.43        7.79      1.01 o 
  -7   0   9        2.05        1.73      0.97 o 
  -6   0   9        0.23        0.66      0.84 o 
  -5   0   9       49.97       50.68      1.85 o 
  -4   0   9       92.01       84.02      2.32 o 
  -3   0   9        1.46        0.91      0.51 o 
  -2   0   9      241.75      224.36      3.57 o 
  -1   0   9       87.31       82.78      2.23 o 
   0   0   9      170.49      167.37      2.80 o 
   1   0   9      125.91      125.24      3.02 o 
   2   0   9       12.74       10.86      0.70 o 
   3   0   9        1.01        0.64      0.57 o 
   4   0   9        4.86        7.53      0.85 o 
   5   0   9        2.24        1.96      0.77 o 
  -7   1   9        7.48        6.56      1.17 o 
  -6   1   9        7.42        6.84      1.08 o 
  -5   1   9       11.18       10.29      1.01 o 
  -4   1   9      133.15      129.60      3.09 o 
  -3   1   9       22.53       21.60      0.90 o 
  -2   1   9      121.17      124.03      2.33 o 
  -1   1   9      630.54      600.34     45.47 o 
   0   1   9      612.48      620.61     10.18 o 
   1   1   9      197.75      201.40      4.32 o 
   2   1   9      230.46      223.21      5.94 o 
   3   1   9      107.27      106.86      2.98 o 
   4   1   9       10.20       10.09      1.15 o 
   5   1   9        0.31        0.78      1.09 o 
  -7   2   9        0.00       -1.50      1.00 o 
  -6   2   9       15.07       14.14      1.32 o 
  -5   2   9       65.68       67.03      2.26 o 
  -4   2   9        0.49        1.29      0.73 o 
  -3   2   9      565.79      578.73      8.05 o 
  -2   2   9      591.70      595.31      9.83 o 
  -1   2   9      478.31      470.35      7.93 o 
   0   2   9      172.78      171.02      2.92 o 
   1   2   9       83.61       79.60      2.51 o 
   2   2   9        0.06       -0.31      0.66 o 
   3   2   9       17.20       15.63      1.25 o 
   4   2   9       51.07       50.49      2.65 o 
   5   2   9        0.89        1.13      1.21 o 
  -7   3   9       24.33       25.66      1.73 o 
  -6   3   9        7.26        7.50      2.86 o 
  -5   3   9        0.33       -1.01      0.90 o 
  -4   3   9        3.79        4.69      0.66 o 
  -3   3   9        4.21        6.17      0.76 o 
  -2   3   9       33.41       29.05      1.06 o 
  -1   3   9      128.39      123.25      2.40 o 
   0   3   9       86.20       83.97      2.12 o 
   1   3   9       31.46       26.86      1.76 o 
   2   3   9       79.78       74.27      2.45 o 
   3   3   9        0.01        0.36      1.07 o 
   4   3   9        1.79        2.56      1.08 o 
  -7   4   9       19.61       23.46      1.76 o 
  -6   4   9       60.04       65.29      2.42 o 
  -5   4   9      209.85      216.11      4.70 o 
  -4   4   9       88.24       87.32      2.11 o 
  -3   4   9       72.29       72.59      2.16 o 
  -2   4   9       29.73       30.15      1.11 o 
  -1   4   9        9.54        7.86      0.82 o 
   0   4   9       42.65       37.09      1.23 o 
   1   4   9       21.61       24.73      2.01 o 
   2   4   9       23.64       17.18      2.28 o 
   3   4   9        0.45        1.86      1.03 o 
  -6   5   9        5.92        5.87      1.33 o 
  -5   5   9       12.46       14.56      1.08 o 
  -4   5   9       13.32       13.97      0.98 o 
  -3   5   9       60.60       58.49      2.68 o 
  -2   5   9      223.66      220.63      3.82 o 
  -1   5   9       40.02       39.86      1.36 o 
   0   5   9        0.86       -0.14      0.60 o 
   1   5   9        1.07        1.96      1.10 o 
   2   5   9       10.09       11.16      1.33 o 
  -6   6   9        6.64        9.33      1.54 o 
  -5   6   9       15.23       15.85      1.35 o 
  -4   6   9       21.07       21.44      1.56 o 
  -3   6   9        0.52        1.08      0.71 o 
  -2   6   9       14.14       13.29      0.95 o 
  -1   6   9        0.09       -0.89      0.66 o 
   0   6   9        1.34        2.26      0.69 o 
   1   6   9        1.25        1.87      1.26 o 
  -5   7   9        6.49        8.96      1.45 o 
  -4   7   9        7.06        6.08      1.12 o 
  -3   7   9        0.36       -0.11      0.85 o 
  -2   7   9        9.56       14.39      1.68 o 
  -1   7   9        5.85        6.22      1.07 o 
   0   7   9        0.00        1.06      1.31 o 
  -2  -9  10       18.21       17.24      1.45 o 
  -1  -9  10       25.11       27.84      3.42 o 
   0  -9  10       10.34       14.02      1.52 o 
   1  -9  10        2.87        3.82      1.27 o 
   2  -9  10        0.22        0.15      1.05 o 
   3  -9  10       18.82       19.72      1.64 o 
  -3  -8  10        0.00        0.58      1.09 o 
  -2  -8  10        8.61        9.42      1.24 o 
  -1  -8  10       25.25       24.85      4.47 o 
   0  -8  10       95.86      100.32      3.49 o 
   1  -8  10        8.53        9.22      1.20 o 
   2  -8  10       59.79       59.49      2.27 o 
   3  -8  10        4.19        4.18      1.21 o 
   4  -8  10       10.08        9.43      1.38 o 
  -4  -7  10       24.48       26.62      2.88 o 
  -3  -7  10       15.73       18.41      1.36 o 
  -2  -7  10      164.24      165.63      9.11 o 
  -1  -7  10       33.76       32.93      1.23 o 
   0  -7  10       26.74       27.30      1.12 o 
   1  -7  10        5.95        6.92      1.07 o 
   2  -7  10       19.93       21.00      1.41 o 
   3  -7  10        5.73        5.29      1.08 o 
   4  -7  10       22.00       19.60      1.49 o 
   5  -7  10        0.01        1.33      1.13 o 
  -5  -6  10        0.00        1.39      1.09 o 
  -4  -6  10       13.67       13.98      1.31 o 
  -3  -6  10        9.50        7.09      1.01 o 
  -2  -6  10       37.35       37.18      1.55 o 
  -1  -6  10        1.89        2.36      0.56 o 
   0  -6  10        0.35        1.28      0.57 o 
   1  -6  10        0.31        2.01      0.83 o 
   2  -6  10       24.42       28.38      1.46 o 
   3  -6  10       47.90       47.65      1.93 o 
   4  -6  10        0.16        1.52      0.95 o 
   5  -6  10        4.10        3.62      1.14 o 
  -6  -5  10        1.34       -0.55      1.51 o 
  -5  -5  10       28.57       29.01      1.70 o 
  -4  -5  10       18.53       17.64      1.31 o 
  -3  -5  10       86.70       88.63      2.47 o 
  -2  -5  10       70.50       69.48      2.01 o 
  -1  -5  10       51.97       53.52      1.21 o 
   0  -5  10       93.07       88.53      1.58 o 
   1  -5  10       70.98       64.26      1.57 o 
   2  -5  10       17.20       14.96      0.79 o 
   3  -5  10        1.34        1.73      0.60 o 
   4  -5  10        3.01        3.74      0.78 o 
   5  -5  10       13.59       13.83      1.07 o 
  -6  -4  10        1.18        2.10      1.09 o 
  -5  -4  10       32.45       32.73      1.39 o 
  -4  -4  10      102.31       99.84      2.20 o 
  -3  -4  10       18.16       17.64      1.19 o 
  -2  -4  10        3.94        4.38      0.47 o 
  -1  -4  10        4.04        5.20      0.47 o 
   0  -4  10       39.74       40.59      0.98 o 
   1  -4  10       40.37       44.70      1.26 o 
   2  -4  10       12.47       12.07      0.74 o 
   3  -4  10       12.21       11.20      1.06 o 
   4  -4  10        0.62        0.43      0.64 o 
   5  -4  10       39.76       36.90      1.44 o 
  -7  -3  10        4.04        3.26      1.37 o 
  -6  -3  10       26.61       28.45      1.55 o 
  -5  -3  10       31.89       32.80      2.14 o 
  -4  -3  10       23.51       26.77      1.08 o 
  -3  -3  10       28.18       23.82      0.95 o 
  -2  -3  10        0.37        1.46      0.58 o 
  -1  -3  10        6.70        6.09      0.46 o 
   0  -3  10       13.83       13.85      0.59 o 
   1  -3  10       14.93       14.95      1.95 o 
   2  -3  10       86.16       78.22      1.75 o 
   3  -3  10        0.14        0.09      0.50 o 
   4  -3  10        2.00        1.36      0.69 o 
   5  -3  10        5.19        3.82      0.80 o 
  -7  -2  10       36.52       31.69      1.87 o 
  -6  -2  10        0.74        0.07      1.01 o 
  -5  -2  10        1.29        0.12      1.19 o 
  -4  -2  10       24.92       22.65      1.01 o 
  -3  -2  10       71.58       67.91      1.58 o 
  -2  -2  10      117.03       99.60      1.73 o 
  -1  -2  10       95.48       90.41      2.29 o 
   0  -2  10      142.84      124.34      2.26 o 
   1  -2  10      212.36      204.74      3.32 o 
   2  -2  10        4.69        4.75      0.56 o 
   3  -2  10      194.07      195.87      3.40 o 
   4  -2  10        0.00       -0.45      0.68 o 
   5  -2  10       17.49       16.73      1.10 o 
  -7  -1  10        0.10       -0.32      1.04 o 
  -6  -1  10       10.32        9.58      1.16 o 
  -5  -1  10        0.33       -0.03      1.02 o 
  -4  -1  10       21.40       17.66      2.25 o 
  -3  -1  10       32.00       32.24      1.99 o 
  -2  -1  10        0.35        0.81      0.56 o 
  -1  -1  10        5.07        5.09      0.77 o 
   0  -1  10       16.50       16.47      0.74 o 
   1  -1  10      252.49      248.91      5.09 o 
   2  -1  10        1.63        2.46      0.85 o 
   3  -1  10       59.31       60.29      1.59 o 
   4  -1  10       73.79       70.15      1.86 o 
   5  -1  10       15.79       18.47      1.18 o 
  -7   0  10        8.60        9.23      1.51 o 
  -6   0  10        4.71        7.38      1.10 o 
  -5   0  10        1.06        2.03      0.84 o 
  -4   0  10       55.97       56.30      2.43 o 
  -3   0  10      120.16      113.96      2.27 o 
  -2   0  10       25.41       23.21      0.93 o 
  -1   0  10        0.08       -0.48      0.41 o 
   0   0  10       21.44       23.78      0.91 o 
   1   0  10      984.91     1042.48     17.27 o 
   2   0  10      170.20      164.89      3.88 o 
   3   0  10       17.88       18.23      1.36 o 
   4   0  10       25.79       23.39      1.55 o 
   5   0  10        0.08        1.42      1.11 o 
  -7   1  10        7.70        8.91      1.53 o 
  -6   1  10       15.95       12.15      1.25 o 
  -5   1  10        0.00       -0.31      0.84 o 
  -4   1  10        5.83        5.66      0.87 o 
  -3   1  10       36.38       35.24      1.18 o 
  -2   1  10       79.99       73.85      1.75 o 
  -1   1  10      238.64      241.08      3.88 o 
   0   1  10        0.02        0.48      0.52 o 
   1   1  10       53.67       51.20      4.17 o 
   2   1  10        5.78        7.38      0.98 o 
   3   1  10        5.12        4.73      0.97 o 
   4   1  10       14.08       14.55      2.48 o 
  -7   2  10       18.32       20.83      1.69 o 
  -6   2  10        2.76        2.70      1.07 o 
  -5   2  10        0.26       -0.19      0.90 o 
  -4   2  10       38.25       37.86      1.34 o 
  -3   2  10      371.76      368.72      6.75 o 
  -2   2  10      251.12      256.67      6.75 o 
  -1   2  10      173.35      171.89      3.06 o 
   0   2  10       65.96       61.36      3.51 o 
   1   2  10       60.33       61.91      2.19 o 
   2   2  10        0.31       -0.04      0.81 o 
   3   2  10        0.47        0.57      0.96 o 
   4   2  10        0.04        0.77      1.10 o 
  -7   3  10        0.22        0.49      1.28 o 
  -6   3  10        0.62        0.14      1.03 o 
  -5   3  10      259.36      267.65      6.93 o 
  -4   3  10      211.29      218.45      3.84 o 
  -3   3  10       78.70       75.65      1.88 o 
  -2   3  10        2.96        2.79      1.16 o 
  -1   3  10        1.00        0.56      0.69 o 
   0   3  10      131.39      123.13      2.47 o 
   1   3  10      162.36      151.55      3.81 o 
   2   3  10      101.01       94.82      2.94 o 
   3   3  10        0.78        1.73      1.05 o 
  -6   4  10       13.04       13.48      1.50 o 
  -5   4  10       20.36       19.64      1.45 o 
  -4   4  10       48.01       47.96      1.56 o 
  -3   4  10       87.14       84.66      2.08 o 
  -2   4  10       88.42       85.96      2.07 o 
  -1   4  10       60.61       55.34      1.60 o 
   0   4  10       71.71       62.97      1.96 o 
   1   4  10       59.86       56.20      4.08 o 
   2   4  10       25.70       24.17      1.61 o 
   3   4  10       14.58       19.07      1.82 o 
  -6   5  10        4.29        6.56      1.42 o 
  -5   5  10        0.68       -0.18      0.92 o 
  -4   5  10        1.25        1.28      0.81 o 
  -3   5  10       40.61       38.95      1.46 o 
  -2   5  10       35.44       38.66      1.41 o 
  -1   5  10      106.53      106.27      2.40 o 
   0   5  10        7.11       12.35      0.98 o 
   1   5  10       17.33       18.98      2.79 o 
   2   5  10        0.07        0.77      1.06 o 
  -5   6  10       31.54       32.25      2.86 o 
  -4   6  10       53.47       59.66      2.06 o 
  -3   6  10        2.95        3.72      0.84 o 
  -2   6  10       43.13       33.22      1.40 o 
  -1   6  10        4.49        4.54      0.82 o 
   0   6  10        0.03        1.24      0.81 o 
  -1  -9  11       23.35       26.71      1.67 o 
   0  -9  11       25.41       26.97      1.86 o 
   1  -9  11       15.88       18.13      1.64 o 
   2  -9  11       45.89       47.26      2.25 o 
  -3  -8  11       21.65       23.55      1.64 o 
  -2  -8  11        4.43        4.36      1.23 o 
  -1  -8  11        1.77        1.80      1.02 o 
   0  -8  11        0.35        1.64      1.11 o 
   1  -8  11       26.18       30.12      1.68 o 
   2  -8  11        2.39        2.97      1.08 o 
   3  -8  11        0.54        1.38      1.22 o 
  -4  -7  11        1.92        2.29      1.43 o 
  -3  -7  11       32.15       33.82      1.70 o 
  -2  -7  11       21.51       26.33      1.49 o 
  -1  -7  11       20.41       23.19      1.14 o 
   0  -7  11       49.63       47.37      2.01 o 
   1  -7  11        4.53        4.46      1.04 o 
   2  -7  11       23.44       20.20      1.48 o 
   3  -7  11        6.59        7.86      1.42 o 
   4  -7  11        4.54        4.59      1.18 o 
  -5  -6  11        4.53        6.68      1.25 o 
  -4  -6  11        0.11        0.47      1.00 o 
  -3  -6  11       23.79       24.84      1.60 o 
  -2  -6  11        0.08       -0.70      0.78 o 
  -1  -6  11       62.76       60.86      1.63 o 
   0  -6  11        0.14       -0.66      0.74 o 
   1  -6  11       21.62       23.90      1.43 o 
   2  -6  11       23.82       21.02      1.36 o 
   3  -6  11        0.01        1.73      1.01 o 
   4  -6  11        8.50        8.96      1.22 o 
  -5  -5  11        4.64        4.95      1.11 o 
  -4  -5  11       60.87       64.49      2.26 o 
  -3  -5  11       19.70       18.72      1.22 o 
  -2  -5  11        6.79        5.97      0.84 o 
  -1  -5  11       16.02       15.58      1.23 o 
   0  -5  11        6.93        7.62      0.64 o 
   1  -5  11        0.46        0.06      0.50 o 
   2  -5  11       12.50       13.59      1.73 o 
   3  -5  11       11.99       12.33      1.07 o 
   4  -5  11       46.66       45.40      1.55 o 
   5  -5  11        0.80        1.49      0.83 o 
  -6  -4  11       24.93       26.24      1.42 o 
  -5  -4  11       16.14       18.31      1.14 o 
  -4  -4  11       32.60       33.74      2.60 o 
  -3  -4  11       18.17       13.85      0.83 o 
  -2  -4  11       12.31       15.21      1.13 o 
  -1  -4  11        4.92        7.13      0.55 o 
   0  -4  11      254.48      240.16      3.86 o 
   1  -4  11       84.93       78.31      1.79 o 
   2  -4  11       74.00       68.66      1.70 o 
   3  -4  11       56.86       55.56      2.09 o 
   4  -4  11       20.14       18.82      1.09 o 
   5  -4  11       13.70       15.71      1.12 o 
  -6  -3  11        0.93        1.05      0.97 o 
  -5  -3  11       17.26       17.03      1.31 o 
  -4  -3  11       37.46       36.51      1.32 o 
  -3  -3  11        0.52        0.49      0.50 o 
  -2  -3  11       70.20       65.58      1.54 o 
  -1  -3  11        4.16        3.11      0.44 o 
   0  -3  11        5.94        6.31      0.61 o 
   1  -3  11       11.47       14.23      0.79 o 
   2  -3  11        1.54        1.56      0.58 o 
   3  -3  11        0.02        0.05      0.60 o 
   4  -3  11       38.83       38.41      1.42 o 
   5  -3  11       37.70       38.18      1.50 o 
  -6  -2  11       13.66       13.60      1.87 o 
  -5  -2  11       15.65       15.71      1.32 o 
  -4  -2  11       47.48       43.53      2.18 o 
  -3  -2  11      152.30      141.29      3.31 o 
  -2  -2  11      127.78      112.61      7.05 o 
  -1  -2  11      240.30      233.78      4.83 o 
   0  -2  11       30.53       23.27      1.21 o 
   1  -2  11       11.74       13.73      1.07 o 
   2  -2  11        1.76        3.72      0.87 o 
   3  -2  11       31.10       30.51      1.63 o 
   4  -2  11        1.92        1.49      0.73 o 
   5  -2  11        1.65        1.45      1.09 o 
  -7  -1  11        2.16        3.26      1.24 o 
  -6  -1  11       36.21       39.48      1.88 o 
  -5  -1  11       88.90       82.70      2.62 o 
  -4  -1  11       36.09       29.72      2.54 o 
  -3  -1  11       15.39       12.11      0.79 o 
  -2  -1  11        0.01        0.07      0.48 o 
  -1  -1  11       18.28       17.24      0.84 o 
   0  -1  11      349.21      355.90      6.82 o 
   1  -1  11      359.27      364.56      7.05 o 
   2  -1  11       18.04       18.52      1.27 o 
   3  -1  11       43.30       44.82      1.93 o 
   4  -1  11        0.08        1.06      0.93 o 
  -7   0  11        0.21        0.52      1.68 o 
  -6   0  11        0.05        0.67      1.10 o 
  -5   0  11        6.58        7.34      1.07 o 
  -4   0  11       31.86       36.08      1.63 o 
  -3   0  11       33.31       33.45      1.20 o 
  -2   0  11      137.12      128.60      2.54 o 
  -1   0  11      809.30      783.83     21.79 o 
   0   0  11        1.39        2.07      0.75 o 
   1   0  11       12.52       12.92      2.05 o 
   2   0  11        8.55        6.95      1.01 o 
   3   0  11       11.94       10.06      1.13 o 
   4   0  11        2.84        2.50      0.95 o 
  -7   1  11        0.26        1.61      1.13 o 
  -6   1  11        9.59        9.52      1.21 o 
  -5   1  11        4.51        3.13      1.08 o 
  -4   1  11       61.86       55.76      2.04 o 
  -3   1  11        5.30        6.24      0.72 o 
  -2   1  11       52.42       49.83      2.22 o 
  -1   1  11      253.43      250.44      4.11 o 
   0   1  11        8.23        8.07      1.89 o 
   1   1  11        0.92        0.86      1.33 o 
   2   1  11        0.12        1.23      0.86 o 
   3   1  11       11.17        9.71      1.20 o 
   4   1  11        3.04        3.15      1.10 o 
  -7   2  11        6.60        9.37      1.68 o 
  -6   2  11       66.54       68.42      2.53 o 
  -5   2  11       82.49       87.10      2.75 o 
  -4   2  11       35.68       34.73      1.37 o 
  -3   2  11      396.08      409.09      6.16 o 
  -2   2  11       12.42       10.23      0.99 o 
  -1   2  11       24.90       26.23      1.09 o 
   0   2  11        0.01        0.15      0.84 o 
   1   2  11        3.20        2.90      0.94 o 
   2   2  11       20.12       18.09      1.55 o 
   3   2  11        1.61        1.75      1.03 o 
  -6   3  11       11.01        9.24      1.37 o 
  -5   3  11        6.01        9.24      1.19 o 
  -4   3  11        2.76        2.80      0.81 o 
  -3   3  11        0.17        0.65      0.67 o 
  -2   3  11        1.26        0.62      0.71 o 
  -1   3  11        0.28        0.08      0.56 o 
   0   3  11        1.36       -0.21      0.94 o 
   1   3  11        0.83        1.28      0.95 o 
   2   3  11        1.32        4.30      1.16 o 
   3   3  11       42.56       42.20      2.17 o 
  -6   4  11       13.26       11.13      1.49 o 
  -5   4  11        6.59       10.00      1.29 o 
  -4   4  11        4.74        3.12      0.96 o 
  -3   4  11        1.46        0.98      0.70 o 
  -2   4  11       24.79       25.80      1.20 o 
  -1   4  11       17.06       16.25      1.17 o 
   0   4  11        1.28        3.57      1.01 o 
   1   4  11        0.55        1.59      1.44 o 
   2   4  11        4.24        4.14      1.52 o 
  -5   5  11        7.39        7.43      2.34 o 
  -4   5  11        0.72        0.04      0.81 o 
  -3   5  11        1.06        0.67      0.70 o 
  -2   5  11        2.50        4.71      0.84 o 
  -1   5  11      102.01      103.99      3.77 o 
   0   5  11       62.50       63.31      3.39 o 
   1   5  11       11.30       14.27      1.55 o 
  -3   6  11       37.92       46.22      1.73 o 
  -2   6  11        6.55       10.09      1.08 o 
  -2  -8  12       14.75       18.88      1.80 o 
  -1  -8  12        0.36        0.40      1.63 o 
   0  -8  12        9.75       10.41      1.33 o 
   1  -8  12       36.48       35.46      3.46 o 
   2  -8  12        0.27       -1.11      1.04 o 
  -3  -7  12        3.73        2.35      1.39 o 
  -2  -7  12        4.86        8.02      1.78 o 
  -1  -7  12       10.17        8.95      1.65 o 
   0  -7  12        5.01        4.79      1.07 o 
   1  -7  12        3.26        2.45      1.04 o 
   2  -7  12        0.80        0.12      1.08 o 
   3  -7  12        5.26        6.48      1.32 o 
  -4  -6  12        1.45        0.87      1.03 o 
  -3  -6  12        0.00        0.22      0.86 o 
  -2  -6  12        7.21       11.26      2.25 o 
  -1  -6  12        7.96        7.11      1.28 o 
   0  -6  12        0.02        0.35      0.89 o 
   1  -6  12       11.20       10.44      1.13 o 
   2  -6  12       17.17       16.71      1.80 o 
   3  -6  12        0.20        0.93      1.10 o 
   4  -6  12       10.68       10.77      1.33 o 
  -5  -5  12       21.43       25.77      1.68 o 
  -4  -5  12        0.02       -0.85      0.89 o 
  -3  -5  12       11.98       10.23      1.64 o 
  -2  -5  12        4.16        4.32      0.84 o 
  -1  -5  12        6.24        5.20      0.74 o 
   0  -5  12       29.28       28.02      1.42 o 
   1  -5  12       16.92       19.67      0.97 o 
   2  -5  12       15.24       13.50      0.93 o 
   3  -5  12        3.76        4.21      0.85 o 
   4  -5  12        0.39        1.33      0.80 o 
  -5  -4  12        0.00        1.07      1.34 o 
  -4  -4  12       12.16       13.62      1.18 o 
  -3  -4  12       22.00       23.54      1.38 o 
  -2  -4  12       94.08       95.02      2.06 o 
  -1  -4  12       73.34       75.91      1.55 o 
   0  -4  12       16.43       18.03      0.92 o 
   1  -4  12       90.12       87.74      1.99 o 
   2  -4  12       53.44       52.44      1.56 o 
   3  -4  12        0.51        1.11      0.75 o 
   4  -4  12        4.46        5.57      0.83 o 
  -6  -3  12       22.75       19.50      2.21 o 
  -5  -3  12        6.61        5.80      1.06 o 
  -4  -3  12        5.82        5.50      0.97 o 
  -3  -3  12       22.03       19.90      1.24 o 
  -2  -3  12      138.55      126.24      2.52 o 
  -1  -3  12       68.67       59.22      1.57 o 
   0  -3  12       19.76       16.69      2.56 o 
   1  -3  12        5.54        3.52      0.77 o 
   2  -3  12       63.17       61.29      2.22 o 
   3  -3  12       76.62       77.51      2.63 o 
   4  -3  12       27.27       31.59      1.85 o 
  -6  -2  12        0.45        1.41      0.92 o 
  -5  -2  12        5.92        6.74      1.73 o 
  -4  -2  12       36.73       31.23      1.58 o 
  -3  -2  12        0.05        0.90      0.69 o 
  -2  -2  12       30.14       32.50      1.39 o 
  -1  -2  12       30.87       30.24      1.78 o 
   0  -2  12       64.97       58.50      2.06 o 
   1  -2  12      112.99      102.79      2.93 o 
   2  -2  12      128.04      121.45      3.36 o 
   3  -2  12       31.93       27.70      2.87 o 
   4  -2  12        6.40        8.38      1.18 o 
  -6  -1  12        4.08        5.22      1.09 o 
  -5  -1  12       17.83       14.67      1.26 o 
  -4  -1  12       14.01       11.81      1.11 o 
  -3  -1  12       23.54       19.73      1.60 o 
  -2  -1  12        5.88        7.15      0.70 o 
  -1  -1  12       36.42       39.38      1.60 o 
   0  -1  12        0.12       -0.90      1.10 o 
   1  -1  12       71.08       67.18      2.36 o 
   2  -1  12      153.09      146.37      3.81 o 
   3  -1  12        0.24        0.35      0.91 o 
   4  -1  12        3.65        5.45      2.60 o 
  -6   0  12        0.09        0.60      0.87 o 
  -5   0  12       10.92       13.30      1.28 o 
  -4   0  12       39.26       40.20      1.77 o 
  -3   0  12      179.42      181.49      3.33 o 
  -2   0  12      228.78      223.09      3.83 o 
  -1   0  12       23.00       23.28      1.06 o 
   0   0  12       64.77       63.25      2.27 o 
   1   0  12      110.12      105.19      3.66 o 
   2   0  12        1.81        2.80      0.96 o 
   3   0  12       28.28       29.96      1.90 o 
  -6   1  12        3.54        3.72      1.85 o 
  -5   1  12       32.47       30.52      2.19 o 
  -4   1  12       82.83       75.35      2.83 o 
  -3   1  12      121.00      122.93      2.63 o 
  -2   1  12       81.30       84.49      2.06 o 
  -1   1  12      482.42      500.59      7.31 o 
   0   1  12       10.42        8.85      1.13 o 
   1   1  12        4.47        4.13      1.04 o 
   2   1  12        0.49        1.76      0.99 o 
   3   1  12        1.23        1.47      1.01 o 
  -6   2  12        0.88        1.35      1.12 o 
  -5   2  12        6.97        7.92      1.22 o 
  -4   2  12       43.91       47.49      1.99 o 
  -3   2  12       29.86       31.84      1.32 o 
  -2   2  12        4.98        4.57      0.76 o 
  -1   2  12        3.47        4.12      0.75 o 
   0   2  12        3.12        4.11      1.11 o 
   1   2  12        3.07        2.05      1.01 o 
   2   2  12       15.09       15.20      1.42 o 
  -6   3  12        5.03        6.00      1.74 o 
  -5   3  12      111.88      115.68      3.36 o 
  -4   3  12       40.59       43.19      1.63 o 
  -3   3  12        0.02        0.23      0.71 o 
  -2   3  12       34.36       37.13      1.43 o 
  -1   3  12       16.84       16.31      1.43 o 
   0   3  12        8.64       10.36      1.24 o 
   1   3  12       22.13       27.65      1.75 o 
   2   3  12        1.76        2.91      1.17 o 
  -5   4  12        1.32        1.39      1.12 o 
  -4   4  12        1.57        3.54      0.93 o 
  -3   4  12        0.13        0.29      0.76 o 
  -2   4  12        3.94        3.73      0.93 o 
  -1   4  12        1.87        0.74      0.79 o 
   0   4  12        0.74        0.57      1.06 o 
   1   4  12        4.44        2.90      1.26 o 
  -3   5  12       22.83       24.34      1.31 o 
  -2   5  12       16.10       13.28      1.18 o 
  -1   5  12        0.31        1.61      1.05 o 
  -2  -7  13        0.39       -1.43      0.95 o 
  -1  -7  13        3.47        4.85      1.71 o 
   0  -7  13        6.94        7.76      1.26 o 
   1  -7  13       11.24       12.64      1.44 o 
   2  -7  13       34.38       31.07      1.88 o 
  -3  -6  13       39.78       45.70      2.00 o 
  -2  -6  13       13.60       15.15      1.33 o 
  -1  -6  13       52.94       63.38      2.43 o 
   0  -6  13       24.49       25.12      1.57 o 
   1  -6  13       61.54       60.18      2.26 o 
   2  -6  13       51.10       46.01      3.25 o 
   3  -6  13        5.97        6.72      1.25 o 
  -4  -5  13        3.67        4.19      1.44 o 
  -3  -5  13        4.35        4.51      1.37 o 
  -2  -5  13        7.72        7.30      1.10 o 
  -1  -5  13        1.33        0.41      1.16 o 
   0  -5  13       31.09       26.41      1.69 o 
   1  -5  13        9.28        7.53      1.97 o 
   2  -5  13        0.16       -1.03      1.05 o 
   3  -5  13        1.93       -0.14      0.99 o 
  -5  -4  13        0.21        0.45      0.98 o 
  -4  -4  13       28.84       35.92      3.68 o 
  -3  -4  13       86.90       76.75      2.52 o 
  -2  -4  13       23.42       26.22      2.15 o 
  -1  -4  13       56.30       56.85      2.16 o 
   0  -4  13       14.55       11.19      1.11 o 
   1  -4  13        0.31        0.63      0.98 o 
   2  -4  13        0.05        1.54      0.95 o 
   3  -4  13        0.03       -0.63      0.99 o 
  -5  -3  13       36.85       31.29      2.37 o 
  -4  -3  13       29.93       30.84      2.27 o 
  -3  -3  13       17.53       15.09      1.69 o 
  -2  -3  13       56.57       50.78      1.54 o 
  -1  -3  13        0.50        0.78      1.48 o 
   0  -3  13        0.81        2.29      0.81 o 
   1  -3  13       21.44       23.11      1.46 o 
   2  -3  13        6.51        7.15      1.09 o 
   3  -3  13       25.41       21.04      1.53 o 
  -5  -2  13        1.12       -0.71      0.96 o 
  -4  -2  13        1.20        3.48      1.28 o 
  -3  -2  13        0.01       -0.51      0.82 o 
  -2  -2  13        7.40       10.18      1.05 o 
  -1  -2  13       16.93       19.88      1.43 o 
   0  -2  13       92.99       87.45      2.69 o 
   1  -2  13        2.43        2.86      0.91 o 
   2  -2  13        9.99       11.55      1.22 o 
   3  -2  13       14.23       14.16      1.49 o 
  -6  -1  13       16.00       17.50      1.52 o 
  -5  -1  13        5.67        6.98      1.10 o 
  -4  -1  13        1.41        2.25      0.84 o 
  -3  -1  13        2.14        1.62      0.74 o 
  -2  -1  13       23.89       21.63      1.08 o 
  -1  -1  13       11.15       10.90      1.81 o 
   0  -1  13        2.48        1.46      0.83 o 
   1  -1  13       23.92       25.36      1.57 o 
   2  -1  13       12.27       13.19      1.32 o 
   3  -1  13        4.75        4.96      1.18 o 
  -6   0  13        0.43        2.03      1.08 o 
  -5   0  13        0.43        1.28      0.89 o 
  -4   0  13        2.20        3.02      0.88 o 
  -3   0  13        5.66        5.12      0.80 o 
  -2   0  13        5.42        2.85      0.71 o 
  -1   0  13        7.13        5.13      0.95 o 
   0   0  13      136.34      123.67      3.44 o 
   1   0  13        0.95        2.32      1.00 o 
   2   0  13        0.50       -0.57      0.89 o 
   3   0  13       12.06       12.23      1.92 o 
  -5   1  13        5.16        3.36      1.61 o 
  -4   1  13       11.05       14.25      1.98 o 
  -3   1  13       23.83       24.56      1.24 o 
  -2   1  13       24.03       20.73      1.16 o 
  -1   1  13       80.95       80.77      2.74 o 
   0   1  13       48.18       51.29      4.45 o 
   1   1  13       57.60       57.52      2.38 o 
   2   1  13        8.22        8.83      1.64 o 
  -5   2  13        1.29        0.32      1.38 o 
  -4   2  13       22.58       24.07      1.53 o 
  -3   2  13      176.47      170.66      3.41 o 
  -2   2  13        1.76        2.65      0.97 o 
  -1   2  13        0.27        2.80      1.07 o 
   0   2  13        7.56        9.88      1.28 o 
   1   2  13       21.56       21.43      1.73 o 
  -4   3  13       67.98       72.57      2.63 o 
  -3   3  13       45.75       45.39      1.67 o 
  -2   3  13       37.83       42.89      1.61 o 
  -1   3  13       53.96       54.90      2.58 o 
   0   3  13       45.62       51.99      2.83 o 
  -3   4  13        6.68        4.45      1.54 o 
  -2   4  13       18.05       21.88      1.27 o 
  -1   4  13        8.55        9.02      2.28 o 
   0  -6  14       74.54       77.66      2.66 o 
   1  -6  14       38.77       47.43      2.10 o 
  -3  -5  14       62.34       72.00      3.43 o 
  -1  -5  14       28.17       26.07      2.62 o 
   0  -5  14        0.01        0.02      1.46 o 
   1  -5  14        1.06       -1.16      1.65 o 
   2  -5  14       24.31       20.82      2.84 o 
  -4  -4  14       15.26       19.08      1.45 o 
  -3  -4  14        2.32        4.50      1.64 o 
  -2  -4  14        0.32        0.30      1.23 o 
  -1  -4  14       49.30       47.97      2.06 o 
   0  -4  14       53.03       52.30      2.15 o 
   1  -4  14        1.08        2.02      1.09 o 
   2  -4  14        1.27        1.93      1.00 o 
  -4  -3  14        0.29        0.79      0.95 o 
  -3  -3  14        8.24        6.10      1.03 o 
  -2  -3  14       12.03        9.75      1.55 o 
  -1  -3  14       13.78       13.30      1.35 o 
   0  -3  14        9.25       11.70      1.20 o 
   1  -3  14        9.89       13.59      1.33 o 
   2  -3  14        6.44        9.13      1.26 o 
  -5  -2  14        5.55        7.72      1.20 o 
  -4  -2  14       99.82      103.04      4.49 o 
  -3  -2  14       23.49       30.00      2.35 o 
  -2  -2  14       10.34       12.67      1.24 o 
  -1  -2  14       13.87       16.20      1.36 o 
   0  -2  14        0.87        2.06      0.92 o 
   1  -2  14        7.36        5.50      1.14 o 
   2  -2  14        0.04        0.16      0.95 o 
  -5  -1  14        0.10        0.99      1.28 o 
  -4  -1  14        2.16        1.56      0.91 o 
  -3  -1  14        7.18        7.55      1.03 o 
  -2  -1  14       19.72       20.27      1.41 o 
  -1  -1  14       49.02       53.12      3.05 o 
   0  -1  14       20.65       18.85      3.51 o 
   1  -1  14       27.64       30.00      1.82 o 
   2  -1  14        1.29        2.67      1.85 o 
  -5   0  14        7.19        7.09      1.21 o 
  -4   0  14       24.02       29.66      1.87 o 
  -3   0  14       15.11       17.10      1.37 o 
  -2   0  14       34.75       35.16      1.42 o 
  -1   0  14        3.18        4.37      1.05 o 
   0   0  14        3.73        3.11      1.04 o 
   1   0  14        0.23       -0.67      0.99 o 
  -4   1  14        3.85        5.33      1.08 o 
  -3   1  14       63.47       68.34      2.04 o 
  -2   1  14       10.36       11.86      1.22 o 
  -1   1  14       16.00       20.84      2.61 o 
   0   1  14       33.46       33.89      2.61 o 
   1   1  14       26.36       26.18      1.90 o 
  -4   2  14        2.19        2.46      1.52 o 
  -3   2  14       11.48       14.32      1.19 o 
  -2   2  14       43.53       45.75      2.31 o 
  -1   2  14        0.65       -1.18      1.16 o 
   0   2  14        6.73        9.93      1.83 o 
   0  -5  15        1.69       -2.12      1.71 o 
  -2  -4  15       17.98       19.08      1.88 o 
  -1  -4  15        6.90       13.24      1.60 o 
   0  -4  15       30.54       29.94      2.03 o 
   1  -4  15        1.84        3.07      1.19 o 
  -3  -3  15        3.77        3.00      1.00 o 
  -2  -3  15       12.02       11.70      1.80 o 
  -1  -3  15       23.81       23.67      3.43 o 
   0  -3  15       34.78       35.82      2.23 o 
   1  -3  15        9.84        9.65      1.29 o 
  -3  -2  15       41.60       38.68      2.75 o 
  -2  -2  15       56.43       60.79      3.36 o 
  -1  -2  15       37.77       41.60      2.03 o 
   0  -2  15       43.43       52.09      2.28 o 
   1  -2  15       15.81       16.94      1.50 o 
  -3  -1  15        0.19        0.46      0.89 o 
  -2  -1  15        1.06        2.80      1.01 o 
  -1  -1  15       21.20       23.27      1.81 o 
   0  -1  15       56.90       60.20      2.49 o 
  -3   0  15       24.61       29.72      1.68 o 
  -2   0  15       40.90       43.06      3.53 o 
  -1   0  15       26.20       27.04      1.79 o 
   0   0  15       11.65       16.81      1.54 o 
  -2   1  15       29.37       27.29      1.88 o 
                                                 
